# Supplementary material for: A putative cap binding protein and the methyl phosphate capping enzyme Bin3/MePCE function in telomerase biogenesis
Source: Nat Commun. 2022 Feb 25;13:1067. doi: 10.1038/s41467-022-28545-9 (PMC8881624; doi:10.1038/s41467-022-28545-9)
Supplement: Supplementary file 4 — Source Data [file 41467_2022_28545_MOESM4_ESM.xlsx]

## Sheet: Figure 3a
Sample	Replica	Target	Ct mean	TER1/Act1	TER1/His1	TER1/snR101	TER1/three endogenous control	WT average	Δ/WT (delta delta Ct)	2^
WT	1	TER1	18.799	5.306	1.676	1.754	2.912	2.95936	-0.0473618	1.03337				TER1 all
WT	2	TER1	18.7393	5.27172	1.77094	1.75955	2.93407		-0.0252928	1.01769				Average	SD	p-value
WT	3	TER1	18.8666	5.3689	1.90104	1.82612	3.03202		0.0726546	0.950887			WT	1.00065	0.0438032
pof8Δ	1	TER1	20.6088	7.13833	3.65575	3.60152	4.79853		1.83917	0.279482			pof8Δ	0.290825	0.0109769	5.8628e-12
pof8Δ	2	TER1	20.6308	6.98678	3.55915	3.52296	4.68963		1.73027	0.301395			thc1Δ	0.316179	0.043053	5.4401e-15
pof8Δ	3	TER1	20.6044	7.06446	3.62465	3.52282	4.73731		1.77795	0.291597			bmc1Δ	0.453483	0.0112674	6.0509e-07
thc1Δ	1	TER1	20.6685	6.57069	3.38102	3.28631	4.41267		1.45331	0.365182
thc1Δ	2	TER1	21.0651	7.05596	3.66411	3.59968	4.77325		1.81389	0.284423
thc1Δ	3	TER1	21.2546	6.82271	3.56251	3.71918	4.70147		1.7421	0.298933
bmc1Δ	1	TER1	20.3204	6.41362	2.82509	3.16965	4.13612		1.17676	0.442345
bmc1Δ	2	TER1	20.3386	6.35836	2.85125	3.09355	4.10106		1.14169	0.453227
bmc1Δ	3	TER1	20.1783	6.36788	2.8292	2.99626	4.06444		1.10508	0.464876
WT	1	act1	13.493
WT	2	act1	13.4676
WT	3	act1	13.4977
pof8Δ	1	act1	13.4704
pof8Δ	2	act1	13.644
pof8Δ	3	act1	13.5399
thc1Δ	1	act1	14.0978
thc1Δ	2	act1	14.0092
thc1Δ	3	act1	14.4319
bmc1Δ	1	act1	13.9068
bmc1Δ	2	act1	13.9803
bmc1Δ	3	act1	13.8104
WT	1	his1	17.123
WT	2	his1	16.9684
WT	3	his1	16.9656
pof8Δ	1	his1	16.953
pof8Δ	2	his1	17.0717
pof8Δ	3	his1	16.9797
thc1Δ	1	his1	17.2875
thc1Δ	2	his1	17.401
thc1Δ	3	his1	17.6921
bmc1Δ	1	his1	17.4954
bmc1Δ	2	his1	17.4874
bmc1Δ	3	his1	17.3491
WT	1	snR101	17.045
WT	2	snR101	16.9797
WT	3	snR101	17.0405
pof8Δ	1	snR101	17.0072
pof8Δ	2	snR101	17.1078
pof8Δ	3	snR101	17.0815
thc1Δ	1	snR101	17.3822
thc1Δ	2	snR101	17.4654
thc1Δ	3	snR101	17.5355
bmc1Δ	1	snR101	17.1508
bmc1Δ	2	snR101	17.2451
bmc1Δ	3	snR101	17.1821

## Sheet: Figure 3b
Sample	Replica	Target	Ct mean	TER1/Act1	TER1/His1	TER1/snR101	TER1/three endogenous control	WT average	Δ/WT (delta delta Ct)	2^
WT	1	TER1	24.0083	10.5153	6.88529	6.96329	8.12129	8.11979	0.00150559	0.998957				TER1 precursor
WT	2	TER1	23.9633	10.4957	6.99497	6.98357	8.15809		0.0383072	0.973797				Average	SD	p-value
WT	3	TER1	23.9145	10.4169	6.94899	6.87408	8.07997		-0.0398128	1.02798			WT	1.00024	0.0271147
pof8Δ	1	TER1	23.7568	10.2864	6.8038	6.74958	7.94659		-0.173197	1.12755			pof8Δ	1.17812	0.045066	0.033601
pof8Δ	2	TER1	23.8066	10.1626	6.73499	6.6988	7.86546		-0.254323	1.19278			thc1Δ	1.17339	0.0962673	0.039722
pof8Δ	3	TER1	23.707	10.1671	6.72731	6.62548	7.83997		-0.279816	1.21404			bmc1Δ	1.00515	0.0874149	0.999899
thc1Δ	1	TER1	24.0144	9.91655	6.72688	6.63217	7.75853		-0.361255	1.28454
thc1Δ	2	TER1	24.2525	10.2433	6.8515	6.78706	7.96063		-0.159153	1.11663
thc1Δ	3	TER1	24.5108	10.0788	6.81862	6.97529	7.95758		-0.16221	1.119
bmc1Δ	1	TER1	24.4214	10.5146	6.92603	7.27059	8.23706		0.117276	0.921927
bmc1Δ	2	TER1	24.3613	10.381	6.87388	7.11618	8.12368		0.00389573	0.997303
bmc1Δ	3	TER1	24.1011	10.2907	6.752	6.91905	7.98724		-0.132547	1.09623
WT	1	act1	13.493
WT	2	act1	13.4676
WT	3	act1	13.4977
pof8Δ	1	act1	13.4704
pof8Δ	2	act1	13.644
pof8Δ	3	act1	13.5399
thc1Δ	1	act1	14.0978
thc1Δ	2	act1	14.0092
thc1Δ	3	act1	14.4319
bmc1Δ	1	act1	13.9068
bmc1Δ	2	act1	13.9803
bmc1Δ	3	act1	13.8104
WT	1	his1	17.123
WT	2	his1	16.9684
WT	3	his1	16.9656
pof8Δ	1	his1	16.953
pof8Δ	2	his1	17.0717
pof8Δ	3	his1	16.9797
thc1Δ	1	his1	17.2875
thc1Δ	2	his1	17.401
thc1Δ	3	his1	17.6921
bmc1Δ	1	his1	17.4954
bmc1Δ	2	his1	17.4874
bmc1Δ	3	his1	17.3491
WT	1	snR101	17.045
WT	2	snR101	16.9797
WT	3	snR101	17.0405
pof8Δ	1	snR101	17.0072
pof8Δ	2	snR101	17.1078
pof8Δ	3	snR101	17.0815
thc1Δ	1	snR101	17.3822
thc1Δ	2	snR101	17.4654
thc1Δ	3	snR101	17.5355
bmc1Δ	1	snR101	17.1508
bmc1Δ	2	snR101	17.2451
bmc1Δ	3	snR101	17.1821

## Sheet: Figure 3c
Sample	Replica	Target	Input Ct	Input Mean	IP Ct	IP mean	2nd delta ct	IP/Input (1st deltaCt)	Tagged/Untagged	minus for positive numbers in plot
3xFLAG-Pof8	1	TER1 all	19.0771	19.0003	15.1614	14.8553		-3.83884	-13.0212	13.0212
3xFLAG-Pof8	2	TER1 all	18.9072		14.484			-4.51627	-13.6986	13.6986				TER1 all
3xFLAG-Pof8	3	TER1 all	19.0165		14.9203			-4.07996	-13.2623	13.2623				Average	SD	p-value
Thc1-2xV5	1	TER1 all	19.1077	18.8716	18.9352	16.3388		0.0636113	-10.851	10.851			3xFLAG-Pof8	13.3274	0.343369	5.20328e-05
Thc1-2xV5	2	TER1 all	18.678		15.2112			-3.66034	-14.575	14.575			Thc1-2xV5	13.4474	2.255	0.0010904
Thc1-2xV5	3	TER1 all	18.8289		14.87			-4.0016	-14.9163	14.9163			Bmc1-Twinstrep	6.05271	2.71175	0.0771244
Bmc1-Twinstrep	1	TER1 all	18.3167	18.7724	25.2407	22.9209		6.46829	-3.73293	3.73293
Bmc1-Twinstrep	2	TER1 all	18.982		23.5824			4.81004	-5.39118	5.39118
Bmc1-Twinstrep	3	TER1 all	19.0185		19.9396			1.16721	-9.03402	9.03402
Control FLAG	1	TER1 all	17.0534	17.6186	28.1972	26.8009		9.18234
Control FLAG	2	TER1 all	17.8559		26.1705
Control FLAG	3	TER1 all	17.9464		26.035
Control V5	1	TER1 all	16.9246	17.5494	30.266	28.4641		10.9147
Control V5	2	TER1 all	17.8341		27.1944
Control V5	3	TER1 all	17.8896		27.9318
Control Twinstrep	1	TER1 all	16.9039	17.5548	31.7385	27.756		10.2012
Control Twinstrep	2	TER1 all	17.8376		25.1497
Control Twinstrep	3	TER1 all	17.9229		26.3799

## Sheet: Figure 4a
Sample	Replica	Target	Ct	TER1/Act1	TER1/His1	TER1/snR101	TER1/Endogenous control average	Δ/WT	2^				TER1 all
WT	1	TER1 all	20.3174	5.03822	2.08881	1.40898	2.84534	0.0264631	0.981824				Average	SD	p-value
WT	2	TER1 all	20.916	4.237	2.019	2.002	2.75267	-0.0662081	1.04696			WT	1.00054	0.0404551
WT	3	TER1 all	19.5991	5.40648	1.82381	1.34557	2.85862	0.0397449	0.972827			pof8Δ	0.232639	0.0253332	3.1849e-06
pof8Δ	1	TER1 all	21.7643	7.06886	3.8363	3.53712	4.8141	1.99522	0.25083			bmc1Δ	0.517879	0.0934856	0.0068238
pof8Δ	2	TER1 all	22.1345	7.20554	3.5407	3.82646	4.85757	2.03869	0.243384			thc1Δ	0.289165	0.0200973	4.4744e-06
pof8Δ	3	TER1 all	21.6807	7.42688	4.24035	3.67574	5.11432	2.29545	0.203705			pof8Δ, bmc1Δ	0.291226	0.0765788	7.6498e-06
thc1Δ	1	TER1 all	20.8005	7.26422	3.8271	2.84814	4.64649	1.82761	0.28173			pof8Δ, thc1Δ	0.317435	0.0817701	3.1052e-05
thc1Δ	2	TER1 all	22.3526	6.6481	3.42041	3.43036	4.49963	1.68075	0.31192			thc1Δ, bmc1Δ	0.366961	0.0910678	9.9846e-05
thc1Δ	3	TER1 all	22.6508	6.8496	3.58559	3.62716	4.68745	1.86857	0.273844			pof8Δ, thc1Δ, bmc1Δ	0.352615	0.120395	3.9817e-05
bmc1Δ	1	TER1 all	19.9992	6.30781	2.80067	2.12383	3.7441	0.925227	0.526598
bmc1Δ	2	TER1 all	19.9163	6.15067	2.49999	1.9688	3.53982	0.720945	0.6067
bmc1Δ	3	TER1 all	20.8279	6.69835	3.19047	2.31893	4.06925	1.25037	0.420339
pof8Δ, thc1Δ	1	TER1 all	21.9897	6.9798	3.90965	3.23323	4.70756	1.88869	0.270052
pof8Δ, thc1Δ	2	TER1 all	21.0349	7.09142	3.68417	3.34156	4.70572	1.88684	0.270398
pof8Δ, thc1Δ	3	TER1 all	20.862	6.446	2.899	2.951	4.09867	1.27979	0.411855
pof8Δ, bmc1Δ	1	TER1 all	21.8243	7.33077	3.89311	3.49916	4.90768	2.0888	0.235076
pof8Δ, bmc1Δ	2	TER1 all	22.1018	6.98891	3.76044	3.53516	4.7615	1.94263	0.260142
pof8Δ, bmc1Δ	3	TER1 all	20.812	6.634	3.056	2.972	4.22067	1.40179	0.378459
thc1Δ, bmc1Δ	1	TER1 all	20.9474	6.71548	3.2822	3.08761	4.36176	1.54289	0.343197
thc1Δ, bmc1Δ	2	TER1 all	21.7491	6.94788	3.68199	3.18243	4.6041	1.78522	0.290131
thc1Δ, bmc1Δ	3	TER1 all	20.537	6.266	2.745	2.736	3.91567	1.09679	0.467555
pof8Δ, thc1Δ, bmc1Δ	1	TER1 all	21.4302	6.51352	3.28801	3.39085	4.39746	1.57859	0.33481
pof8Δ, thc1Δ, bmc1Δ	2	TER1 all	22.1803	7.14086	3.93925	3.51524	4.86511	2.04624	0.242114
pof8Δ, thc1Δ, bmc1Δ	3	TER1 all	20.657	6.078	2.839	2.708	3.875	1.05613	0.480922
WT	1	Act1	15.2792
WT	2	Act1	16.679
WT	3	Act1	14.1926
pof8Δ	1	Act1	14.6954
pof8Δ	2	Act1	14.9289
pof8Δ	3	Act1	14.2538
thc1Δ	1	Act1	13.5363
thc1Δ	2	Act1	15.7045
thc1Δ	3	Act1	15.8012
bmc1Δ	1	Act1	13.6914
bmc1Δ	2	Act1	13.7656
bmc1Δ	3	Act1	14.1295
pof8Δ, thc1Δ	1	Act1	15.0099
pof8Δ, thc1Δ	2	Act1	13.9435
pof8Δ, thc1Δ	3	Act1	14.416
pof8Δ, bmc1Δ	1	Act1	14.4935
pof8Δ, bmc1Δ	2	Act1	15.1129
pof8Δ, bmc1Δ	3	Act1	14.178
thc1Δ, bmc1Δ	1	Act1	14.232
thc1Δ, bmc1Δ	2	Act1	14.8012
thc1Δ, bmc1Δ	3	Act1	14.271
pof8Δ, thc1Δ, bmc1Δ	1	Act1	14.9167
pof8Δ, thc1Δ, bmc1Δ	2	Act1	15.0394
pof8Δ, thc1Δ, bmc1Δ	3	Act1	14.579
WT	1	His1	18.2286
WT	2	His1	18.897
WT	3	His1	17.7753
pof8Δ	1	His1	17.928
pof8Δ	2	His1	18.5938
pof8Δ	3	His1	17.4403
thc1Δ	1	His1	16.9734
thc1Δ	2	His1	18.9322
thc1Δ	3	His1	19.0652
bmc1Δ	1	His1	17.1985
bmc1Δ	2	His1	17.4163
bmc1Δ	3	His1	17.6374
pof8Δ, thc1Δ	1	His1	18.08
pof8Δ, thc1Δ	2	His1	17.3507
pof8Δ, thc1Δ	3	His1	17.963
pof8Δ, bmc1Δ	1	His1	17.9312
pof8Δ, bmc1Δ	2	His1	18.3414
pof8Δ, bmc1Δ	3	His1	17.756
thc1Δ, bmc1Δ	1	His1	17.6652
thc1Δ, bmc1Δ	2	His1	18.0671
thc1Δ, bmc1Δ	3	His1	17.792
pof8Δ, thc1Δ, bmc1Δ	1	His1	18.1422
pof8Δ, thc1Δ, bmc1Δ	2	His1	18.241
pof8Δ, thc1Δ, bmc1Δ	3	His1	17.818
WT	1	snR101	18.9085
WT	2	snR101	18.914
WT	3	snR101	18.2536
pof8Δ	1	snR101	18.2271
pof8Δ	2	snR101	18.308
pof8Δ	3	snR101	18.0049
thc1Δ	1	snR101	17.9524
thc1Δ	2	snR101	18.9223
thc1Δ	3	snR101	19.0237
bmc1Δ	1	snR101	17.8754
bmc1Δ	2	snR101	17.9475
bmc1Δ	3	snR101	18.509
pof8Δ, thc1Δ	1	snR101	18.7564
pof8Δ, thc1Δ	2	snR101	17.6933
pof8Δ, thc1Δ	3	snR101	17.911
pof8Δ, bmc1Δ	1	snR101	18.3251
pof8Δ, bmc1Δ	2	snR101	18.5667
pof8Δ, bmc1Δ	3	snR101	17.84
thc1Δ, bmc1Δ	1	snR101	17.8598
thc1Δ, bmc1Δ	2	snR101	18.5667
thc1Δ, bmc1Δ	3	snR101	17.801
pof8Δ, thc1Δ, bmc1Δ	1	snR101	18.0393
pof8Δ, thc1Δ, bmc1Δ	2	snR101	18.665
pof8Δ, thc1Δ, bmc1Δ	3	snR101	17.949

## Sheet: Figure 5d
Sample	Replica	Target	IP Ct	Input Ct	IP/Input	Average	Δ/WT	2^				TER1 all
Lsm4-cMyc	1	TER1 all	16.0868	17.7521	-1.66522	-1.92506	0.259836	0.835183				Average	SD	significance
Lsm4-cMyc	2	TER1 all	15.5327		-2.21933		-0.294275	1.22627			Lsm4-cMyc	1.01262	0.198041
Lsm4-cMyc	3	TER1 all	15.8614		-1.89062		0.0344388	0.976412			Lsm4-cMyc, pof8Δ	0.00964512	0.00112042	2.22e-16
Lsm4-cMyc, pof8Δ	1	TER1 all	24.4568	19.7818	4.675		6.60006	0.0103082			Lsm4-cMyc, thc1Δ	0.447258	0.0702024	0.00063301
Lsm4-cMyc, pof8Δ	2	TER1 all	24.7605		4.97869		6.90375	0.0083515			Lsm4-cMyc, bmc1Δ	1.53257	0.171351	0.0214505
Lsm4-cMyc, pof8Δ	3	TER1 all	24.4613		4.67957		6.60463	0.0102756
Lsm4-cMyc, thc1Δ	1	TER1 all	19.2571	19.7634	-0.506332		1.41873	0.374043
Lsm4-cMyc, thc1Δ	2	TER1 all	18.9784		-0.784967		1.14009	0.453731
Lsm4-cMyc, thc1Δ	3	TER1 all	18.7985		-0.964895		0.960163	0.513999
Lsm4-cMyc, bmc1Δ	1	TER1 all	16.6068	19.0471	-2.4403		-0.515242	1.42923
Lsm4-cMyc, bmc1Δ	2	TER1 all	16.5979		-2.44924		-0.524184	1.43812
Lsm4-cMyc, bmc1Δ	3	TER1 all	16.331		-2.71614		-0.791077	1.73037

## Sheet: Figure 5f
Sample	Replica	Target	IP Ct	Input Ct	IP/Input	Average WT	Δ/WT	2^			TER1 all
Smb1-cMyc	1	TER1 precursor	24.1267	22.8198	1.30688	1.64167	-0.334783	1.26119			Average	SD	significance
Smb1-cMyc	2	TER1 precursor	24.4609		1.64114		-0.000523885	1.00036		Smb1-cMyc	1.01806	0.234787
Smb1-cMyc	3	TER1 precursor	24.7968		1.97697		0.335307	0.792616		Smb1-cMyc, pof8Δ	1.4687	0.425466	0.34559
Smb1-cMyc, pof8Δ	1	TER1 precursor	24.6904	23.0507	1.63967		-0.00199699	1.00139		Smb1-cMyc, thc1Δ	1.22489	0.393725	0.8221
Smb1-cMyc, pof8Δ	2	TER1 precursor	23.8177		0.766958		-0.87471	1.83364		Smb1-cMyc, bmc1Δ	0.794205	0.137917	0.61255
Smb1-cMyc, pof8Δ	3	TER1 precursor	24.0406		0.989927		-0.651741	1.57106
Smb1-cMyc, thc1Δ	1	TER1 precursor	24.3642	23.3294	1.03479		-0.606876	1.52296
Smb1-cMyc, thc1Δ	2	TER1 precursor	25.3322		2.00279		0.361119	0.77856
Smb1-cMyc, thc1Δ	3	TER1 precursor	24.5136		1.18416		-0.457504	1.37316
Smb1-cMyc, bmc1Δ	1	TER1 precursor	24.6428	22.7545	1.88836		0.246696	0.842825
Smb1-cMyc, bmc1Δ	2	TER1 precursor	24.5462		1.7917		0.150037	0.901227
Smb1-cMyc, bmc1Δ	3	TER1 precursor	25.0432		2.28877		0.647102	0.638562

## Sheet: Figure 5g
Sample	Replica	Target	IP Ct	Input Ct	IP/Input	WT average	Δ/WT	2^			TER1 all
Smb1-cMyc	1	TER1 all	20.7901	17.8678	2.92225	3.20594	-0.283685	1.2173			Average	SD	significance
Smb1-cMyc	2	TER1 all	21.018		3.15014		-0.0558027	1.03944		Smb1-cMyc	1.01569	0.214478
Smb1-cMyc	3	TER1 all	21.4133		3.54543		0.339488	0.790322		Smb1-cMyc, pof8Δ	10.188	2.75145	0.0002277
Smb1-cMyc, pof8Δ	1	TER1 all	21.2434	20.8548	0.38863		-2.81731	7.04846		Smb1-cMyc, thc1Δ	5.52636	1.82479	0.00018218
Smb1-cMyc, pof8Δ	2	TER1 all	20.4544		-0.400467		-3.6064	12.1797		Smb1-cMyc, bmc1Δ	2.02832	0.32574	0.0355088
Smb1-cMyc, pof8Δ	3	TER1 all	20.5579		-0.296873		-3.50281	11.3358
Smb1-cMyc, thc1Δ	1	TER1 all	20.8028	20.4011	0.401691		-2.80425	6.98493
Smb1-cMyc, thc1Δ	2	TER1 all	21.8079		1.40679		-1.79915	3.48016
Smb1-cMyc, thc1Δ	3	TER1 all	20.995		0.593821		-2.61212	6.114
Smb1-cMyc, bmc1Δ	1	TER1 all	21.0563	19.0331	2.02313		-1.18281	2.27018
Smb1-cMyc, bmc1Δ	2	TER1 all	21.1301		2.09701		-1.10893	2.15685
Smb1-cMyc, bmc1Δ	3	TER1 all	21.5097		2.47656		-0.729373	1.65792

## Sheet: Figure 6a
Sample	Replica	Target	IP Ct	Input Ct	IP/Input	Average	Δ/WT	2^			TER1 all
3xFLAG-Pof8	1	TER1 all	14.5685	18.1273	-3.55888	-3.21929	-0.339588	1.2654			Average	SD	significance
3xFLAG-Pof8	2	TER1 all	15.1516		-2.97577		0.24352	0.844682		3xFLAG-Pof8	1.01522	0.221375
3xFLAG-Pof8	3	TER1 all	15.0041		-3.12322		0.0960683	0.935579		3xFLAG-Pof8, thc1Δ	0.100709	0.0516127	0.00021858
3xFLAG-Pof8, thc1Δ	1	TER1 all	21.1913	19.8406	1.35075	0.268737	4.57004	0.0420998		3xFLAG-Pof8, bmc1Δ	0.24589	0.164454	0.0132664
3xFLAG-Pof8, thc1Δ	2	TER1 all	19.6723		-0.168224		3.05107	0.120653		3xFLAG-Pof8, thc1Δ, bmc1Δ	0.0567771	0.0293455	0.00032912
3xFLAG-Pof8, thc1Δ	3	TER1 all	19.4643		-0.376319		2.84297	0.139374
3xFLAG-Pof8, bmc1Δ	1	TER1 all	20.1487	19.7765	0.372198	-0.914948	3.59149	0.0829572
3xFLAG-Pof8, bmc1Δ	2	TER1 all	18.5988		-1.17765		2.04164	0.242887
3xFLAG-Pof8, bmc1Δ	3	TER1 all	17.8371		-1.93939		1.2799	0.411825
3xFLAG-Pof8, thc1Δ, bmc1Δ	1	TER1 all	21.3569	19.9576	1.39928	1.03518	4.61857	0.0407074
3xFLAG-Pof8, thc1Δ, bmc1Δ	2	TER1 all	21.4196		1.46197		4.68126	0.0389762
3xFLAG-Pof8, thc1Δ, bmc1Δ	3	TER1 all	20.2019		0.244297		3.46359	0.0906476

## Sheet: Suppl Fig 1b
NCBI_Locus_Tag	NCBI_Gene	Description	Pof8:Control	log2 Fold Enrichment	log2 Fold Enrichemnt modified (set high to 15)	Pof8 dNSAF AVG
SPAC17G6.17	pof8	F-box protein Pof8 [Schizosaccharomyces pombe 972h-]	711.601	9.47493	9.47493	0.119549
SPCC18B5.09c		sequence orphan [Schizosaccharomyces pombe 972h-]	1.79769e+308	1024	15	0.010803
SPBC2A9.10	bin3	Bin3 family, transcriptional and translational regulator (predicted) [Schizosaccharomyces pombe 972h-]	1.79769e+308	1024	15	0.005521
SPBC839.17c	fkh1	FKBP-type peptidyl-prolyl cis-trans isomerase Fkh1 [Schizosaccharomyces pombe 972h-]	1.79769e+308	1024	15	0.002172
SPCC1840.10	lsm8	U6 snRNP-associated protein Lsm8 (predicted) [Schizosaccharomyces pombe 972h-]	1.79769e+308	1024	15	0.002115
SPBC1A4.08c	cct3	chaperonin-containing T-complex gamma subunit Cct3 [Schizosaccharomyces pombe 972h-]	1.79769e+308	1024	15	0.001979
SPBC17G9.07	rps2402	40S ribosomal protein S24 [Schizosaccharomyces pombe 972h-]	1.79769e+308	1024	15	0.001646
SPAC1B3.12c	rpb10	DNA-directed RNA polymerase I, II, and III subunit Rpb10 [Schizosaccharomyces pombe 972h-]	1.79769e+308	1024	15	0.001382
SPAP7G5.05	rpl1002	60S ribosomal protein L10 [Schizosaccharomyces pombe 972h-]	1.79769e+308	1024	15	0.001332
SPCC1795.05c		uridylate kinase (predicted) [Schizosaccharomyces pombe 972h-]	1.79769e+308	1024	15	0.001274
SPAC323.02c	pup2	20S proteasome component alpha 5, Pup2 (predicted) [Schizosaccharomyces pombe 972h-]	1.79769e+308	1024	15	0.001192
SPBC4.07c	rpt2	19S proteasome regulatory subunit Rpt2 [Schizosaccharomyces pombe 972h-]	1.79769e+308	1024	15	0.00118
SPBC405.01	ade1	phosphoribosylamine-glycine ligase [Schizosaccharomyces pombe 972h-]	1.79769e+308	1024	15	0.001116
SPBC543.02c		DNAJ/TPR domain protein DNAJC7 family [Schizosaccharomyces pombe 972h-]	1.79769e+308	1024	15	0.00111
SPAC11E3.15	rpl22	60S ribosomal protein L22 [Schizosaccharomyces pombe 972h-]	1.79769e+308	1024	15	0.00104
SPBC16C6.07c	rpt1	19S proteasome regulatory subunit Rpt1 (predicted) [Schizosaccharomyces pombe 972h-]	1.79769e+308	1024	15	0.000993
SPAC10F6.06	vip1	RNA-binding protein Vip1 [Schizosaccharomyces pombe 972h-]	1.79769e+308	1024	15	0.000947
SPAC1805.11c	rps2602	40S ribosomal protein S26 [Schizosaccharomyces pombe 972h-]	1.79769e+308	1024	15	0.000923
SPAP8A3.08	cdc4	myosin II light chain [Schizosaccharomyces pombe 972h-]	1.79769e+308	1024	15	0.000863
SPAC19G12.09		NADH/NADPH dependent indole-3-acetaldehyde reductase AKR3C2 [Schizosaccharomyces pombe 972h-]	1.79769e+308	1024	15	0.000857
SPBC12C2.12c	glo1	glyoxalase I [Schizosaccharomyces pombe 972h-]	1.79769e+308	1024	15	0.000806
SPAC17G8.04c	arc5	ARP2/3 actin-organizing complex subunit Arc5 [Schizosaccharomyces pombe 972h-]	1.79769e+308	1024	15	0.0008
SPBC1685.10	rps27	40S ribosomal protein S27 [Schizosaccharomyces pombe 972h-]	1.79769e+308	1024	15	0.000788
SPAC222.08c		glutamine aminotransferase subunit [Schizosaccharomyces pombe 972h-]	1.79769e+308	1024	15	0.000749
SPAC1851.03	ckb1	CK2 family regulatory subunit Ckb1 [Schizosaccharomyces pombe 972h-]	1.79769e+308	1024	15	0.000708
SPCC4B3.09c		mitochondrial ribosomal protein subunit L12 (predicted) [Schizosaccharomyces pombe 972h-]	1.79769e+308	1024	15	0.000703
SPCP1E11.07c	cwf18	complexed with Cdc5 protein Cwf18 [Schizosaccharomyces pombe 972h-]	1.79769e+308	1024	15	0.000691
SPAC926.03	rlc1	myosin II regulatory light chain Rlc1 [Schizosaccharomyces pombe 972h-]	1.79769e+308	1024	15	0.000661
SPAC4D7.02c		glycerophosphoryl diester phosphodiesterase (predicted) [Schizosaccharomyces pombe 972h-]	1.79769e+308	1024	15	0.000631
SPAC22A12.06c		serine hydrolase-like protein [Schizosaccharomyces pombe 972h-]	1.79769e+308	1024	15	0.000616
SPBC16C6.13c	sec27	coatomer beta' subunit (predicted) [Schizosaccharomyces pombe 972h-]	1.79769e+308	1024	15	0.000602
SPCC132.02	hst2	Sir2 family histone deacetylase Hst2 [Schizosaccharomyces pombe 972h-]	1.79769e+308	1024	15	0.000591
SPBC428.19c	utp15	U3 snoRNP protein Utp15 (predicted) [Schizosaccharomyces pombe 972h-]	1.79769e+308	1024	15	0.000559
SPBC2G5.02c		CK2 family regulatory subunit (predicted) [Schizosaccharomyces pombe 972h-]	1.79769e+308	1024	15	0.000515
SPBC16A3.01	spn3	septin Spn3 [Schizosaccharomyces pombe 972h-]	1.79769e+308	1024	15	0.000494
SPBC1198.03c		Golgin subfamily A member [Schizosaccharomyces pombe 972h-]	1.79769e+308	1024	15	0.000489
SPBC17D1.04	acr1	upstream activation factor complex subunit Acr1 [Schizosaccharomyces pombe 972h-]	1.79769e+308	1024	15	0.000487
SPBC660.06		conserved fungal protein [Schizosaccharomyces pombe 972h-]	1.79769e+308	1024	15	0.000479
SPBC428.05c	arg12	argininosuccinate synthase (predicted) [Schizosaccharomyces pombe 972h-]	1.79769e+308	1024	15	0.000479
SPBC342.04	rpn1301	hypothetical protein SPBC342.04 [Schizosaccharomyces pombe 972h-]	1.79769e+308	1024	15	0.000474
SPBP8B7.02		sequence orphan [Schizosaccharomyces pombe 972h-]	1.79769e+308	1024	15	0.000466
SPBC582.07c	rpn7	19S proteasome regulatory subunit Rpn7 [Schizosaccharomyces pombe 972h-]	1.79769e+308	1024	15	0.000457
SPBC21C3.08c	car2	ornithine transaminase Car2 [Schizosaccharomyces pombe 972h-]	1.79769e+308	1024	15	0.000448
SPBC119.02	ubc4	ubiquitin conjugating enzyme Ubc4 [Schizosaccharomyces pombe 972h-]	1.79769e+308	1024	15	0.000445
SPAC1635.01		mitochondrial outer membrane voltage-dependent anion-selective channel (predicted) [Schizosaccharomyces pombe 972h-]	1.79769e+308	1024	15	0.000431
SPBC211.01	rsm10	mitochondrial ribosomal protein subunit S10 (predicted) [Schizosaccharomyces pombe 972h-]	1.79769e+308	1024	15	0.00043
SPCC1020.06c	tal1	transaldolase (predicted) [Schizosaccharomyces pombe 972h-]	1.79769e+308	1024	15	0.000429
SPBC577.10		20S proteasome component beta 7 (predicted) [Schizosaccharomyces pombe 972h-]	1.79769e+308	1024	15	0.000419
SPBC3E7.14	smf1	Sm snRNP core protein Smf1 [Schizosaccharomyces pombe 972h-]	1.79769e+308	1024	15	0.000419
SPCC4G3.15c	not2	CCR4-Not complex subunit Not2 (predicted) [Schizosaccharomyces pombe 972h-]	1.79769e+308	1024	15	0.000413
SPBC8D2.02c		vacuolar sorting protein Vps68 (predicted) [Schizosaccharomyces pombe 972h-]	1.79769e+308	1024	15	0.000385
SPAC926.08c		Brix domain protein Rpf2 (predicted) [Schizosaccharomyces pombe 972h-]	1.79769e+308	1024	15	0.000384
SPAC1B3.05	not3	CCR4-Not complex subunit Not3/5 (predicted) [Schizosaccharomyces pombe 972h-]	1.79769e+308	1024	15	0.00038
SPBC1734.10c		mRNA processing protein (predicted) [Schizosaccharomyces pombe 972h-]	1.79769e+308	1024	15	0.000366
SPCC330.19c		sequence orphan [Schizosaccharomyces pombe 972h-]	1.79769e+308	1024	15	0.000363
SPCC338.14		adenosine kinase (predicted) [Schizosaccharomyces pombe 972h-]	1.79769e+308	1024	15	0.000358
SPBC1685.13	fhn1	Fhn1 plasma membrane organization protein [Schizosaccharomyces pombe 972h-]	1.79769e+308	1024	15	0.000357
SPAC25H1.08c		ribosome biogenesis protein Sqt1 (predicted) [Schizosaccharomyces pombe 972h-]	1.79769e+308	1024	15	0.000346
SPBC56F2.15	tam13	sequence orphan [Schizosaccharomyces pombe 972h-]	1.79769e+308	1024	15	0.000344
SPBPB21E7.07	aes1	RNA-mediated gene silencing enhancer protein [Schizosaccharomyces pombe 972h-]	1.79769e+308	1024	15	0.000332
SPBC1706.01	tea4	tip elongation aberrant protein Tea4 [Schizosaccharomyces pombe 972h-]	1.79769e+308	1024	15	0.000322
SPAC6F6.15	ypt5	GTPase Ypt5 [Schizosaccharomyces pombe 972h-]	1.79769e+308	1024	15	0.00031
SPAC2F7.05c		eukaryotic translation initiation factor 5 [Schizosaccharomyces pombe 972h-]	1.79769e+308	1024	15	0.000308
SPBC725.15	ura5	orotate phosphoribosyltransferase Ura5 [Schizosaccharomyces pombe 972h-]	1.79769e+308	1024	15	0.000304
SPAP32A8.03c		ubiquitin-protein ligase E3 (predicted) [Schizosaccharomyces pombe 972h-]	1.79769e+308	1024	15	0.000301
SPBC25H2.03		vacuolar protein involved in phosphoinositide metabolism (predicted) [Schizosaccharomyces pombe 972h-]	1.79769e+308	1024	15	0.0003
SPAC343.08c	mrp17	mitochondrial ribosomal protein subunit Mrp17 (predicted) [Schizosaccharomyces pombe 972h-]	1.79769e+308	1024	15	0.000295
SPCC1393.06c		rRNA processing protein Ipi1 (predicted) [Schizosaccharomyces pombe 972h-]	1.79769e+308	1024	15	0.000295
SPAC1556.08c	cbs2	protein kinase activator (predicted) [Schizosaccharomyces pombe 972h-]	1.79769e+308	1024	15	0.000294
SPAC8E11.05c		conserved fungal protein [Schizosaccharomyces pombe 972h-]	1.79769e+308	1024	15	0.00029
SPAC19D5.06c	din1	Dhp1p-interacting protein Din1 [Schizosaccharomyces pombe 972h-]	1.79769e+308	1024	15	0.000279
SPBC215.09c	erg10	acetyl-CoA C-acetyltransferase Erg10 (predicted) [Schizosaccharomyces pombe 972h-]	1.79769e+308	1024	15	0.000278
SPAC31A2.09c	apm4	AP-2 adaptor complex subunit Apm4 (predicted) [Schizosaccharomyces pombe 972h-]	1.79769e+308	1024	15	0.000273
SPAC644.07		mitochondrial Rieske ISP assembly ATPase (predicted) [Schizosaccharomyces pombe 972h-]	1.79769e+308	1024	15	0.000271
SPAC9.07c		GTPase Rbg1 (predicted) [Schizosaccharomyces pombe 972h-]	1.79769e+308	1024	15	0.000268
SPBC1734.02c	cdc27	DNA polymerase delta subunit Cdc27 [Schizosaccharomyces pombe 972h-]	1.79769e+308	1024	15	0.000264
SPAC343.04c		WD repeat-containing protein [Schizosaccharomyces pombe 972h-]	1.79769e+308	1024	15	0.000249
SPAC13G7.09c		conserved fungal protein [Schizosaccharomyces pombe 972h-]	1.79769e+308	1024	15	0.000242
SPAC17G6.10	ssr1	SWI/SNF and RSC complex subunit Ssr1 [Schizosaccharomyces pombe 972h-]	1.79769e+308	1024	15	0.00024
SPBC1604.10	srb7	mediator complex subunit Srb7 [Schizosaccharomyces pombe 972h-]	1.79769e+308	1024	15	0.000237
SPCC74.06	mak3	histidine kinase Mak3 [Schizosaccharomyces pombe 972h-]	1.79769e+308	1024	15	0.000237
SPAC1952.11c	ure2	urease Ure2 [Schizosaccharomyces pombe 972h-]	1.79769e+308	1024	15	0.000235
SPAC27D7.14c	tpr1	RNA polymerase II associated Paf1 complex subunit Tpr1 [Schizosaccharomyces pombe 972h-]	1.79769e+308	1024	15	0.000234
SPAC4A8.12c	sds22	protein phosphatase regulatory subunit Sds22 [Schizosaccharomyces pombe 972h-]	1.79769e+308	1024	15	0.000232
SPBC725.12	nbl1	borealin N terminal domain-containing protein [Schizosaccharomyces pombe 972h-]	1.79769e+308	1024	15	0.000232
SPBC1711.10c	npl4	Cdc48-Npl4-Ufd1 complex component Npl4 (predicted) [Schizosaccharomyces pombe 972h-]	1.79769e+308	1024	15	0.000229
SPBC4C3.03		homoserine kinase (predicted) [Schizosaccharomyces pombe 972h-]	1.79769e+308	1024	15	0.000228
SPBPJ4664.04		coatomer alpha subunit (predicted) [Schizosaccharomyces pombe 972h-]	1.79769e+308	1024	15	0.000219
SPAC806.07	ndk1	nucleoside diphosphate kinase Ndk1 [Schizosaccharomyces pombe 972h-]	1.79769e+308	1024	15	0.000217
SPBC31F10.16		ChAPs family protein (predicted) [Schizosaccharomyces pombe 972h-]	1.79769e+308	1024	15	0.000213
SPCC18B5.10c		TREX complex subunit Tex1 (predicted) [Schizosaccharomyces pombe 972h-]	1.79769e+308	1024	15	0.000212
SPAC6F6.11c		pyridoxine-pyridoxal-pyridoxamine kinase (predicted) [Schizosaccharomyces pombe 972h-]	1.79769e+308	1024	15	0.000212
SPBC19C7.03	cyr1	adenylate cyclase [Schizosaccharomyces pombe 972h-]	1.79769e+308	1024	15	0.000211
SPBC13G1.13	tfb2	transcription factor TFIIH complex subunit Tfb2 [Schizosaccharomyces pombe 972h-]	1.79769e+308	1024	15	0.000209
SPCC162.02c		AMP-binding dehydrogenase (predicted) [Schizosaccharomyces pombe 972h-]	1.79769e+308	1024	15	0.000207
SPBC409.13		6,7-dimethyl-8-ribityllumazine synthase (predicted) [Schizosaccharomyces pombe 972h-]	1.79769e+308	1024	15	0.000206
SPBC1773.12		transcription factor (predicted) [Schizosaccharomyces pombe 972h-]	1.79769e+308	1024	15	0.000205
SPAC1F12.02c		translationally-controlled tumor protein [Schizosaccharomyces pombe 972h-]	1.79769e+308	1024	15	0.000195
SPCC18.06c	caf1	CCR4-Not complex CAF1 family ribonuclease subunit Caf1 [Schizosaccharomyces pombe 972h-]	1.79769e+308	1024	15	0.000195
SPAC1D4.13	byr1	MAP kinase kinase Byr1 [Schizosaccharomyces pombe 972h-]	1.79769e+308	1024	15	0.000192
SPAC27E2.10c	rfc3	DNA replication factor C complex subunit Rfc3 [Schizosaccharomyces pombe 972h-]	1.79769e+308	1024	15	0.000191
SPCC16C4.03	pin1	peptidyl-prolyl cis-trans isomerase Pin1 [Schizosaccharomyces pombe 972h-]	1.79769e+308	1024	15	0.000187
SPCC4B3.05c	hem12	uroporphyrinogen decarboxylase Hem12 (predicted) [Schizosaccharomyces pombe 972h-]	1.79769e+308	1024	15	0.000184
SPCC1827.06c		aspartate semialdehyde dehydrogenase (predicted) [Schizosaccharomyces pombe 972h-]	1.79769e+308	1024	15	0.000183
SPAC23H4.06	gln1	glutamate-ammonia ligase Gln1 [Schizosaccharomyces pombe 972h-]	1.79769e+308	1024	15	0.000182
SPBC215.06c		hypothetical protein SPBC215.06c [Schizosaccharomyces pombe 972h-]	1.79769e+308	1024	15	0.000182
SPAC1B2.05	mcm5	MCM complex subunit Mcm5 [Schizosaccharomyces pombe 972h-]	1.79769e+308	1024	15	0.000182
SPBC3D6.12		U3 snoRNA associated protein Dip2 (predicted) [Schizosaccharomyces pombe 972h-]	1.79769e+308	1024	15	0.000177
SPAC1687.18c	ssl3	cohesin loading factor Ssl3 [Schizosaccharomyces pombe 972h-]	1.79769e+308	1024	15	0.000176
SPAC630.06c		conserved fungal protein [Schizosaccharomyces pombe 972h-]	1.79769e+308	1024	15	0.000174
SPAC29A4.20	elp3	elongator complex, histone acetyltransferase subunit Elp3 (predicted) [Schizosaccharomyces pombe 972h-]	1.79769e+308	1024	15	0.000172
SPCC16A11.16c	rpn1302	19S proteasome regulatory subunit rpn1302 [Schizosaccharomyces pombe 972h-]	1.79769e+308	1024	15	0.000169
SPAC31A2.04c		20S proteasome component beta 4 (predicted) [Schizosaccharomyces pombe 972h-]	1.79769e+308	1024	15	0.000169
SPAC26F1.02	pnn1	hypothetical protein SPAC26F1.02 [Schizosaccharomyces pombe 972h-]	1.79769e+308	1024	15	0.000166
SPAC9G1.05		actin cortical patch component Aip1 (predicted) [Schizosaccharomyces pombe 972h-]	1.79769e+308	1024	15	0.000165
SPAC6B12.07c		ubiquitin-protein ligase E3 (predicted) [Schizosaccharomyces pombe 972h-]	1.79769e+308	1024	15	0.000164
SPBC13A2.02	nup82	nucleoporin Nup82 [Schizosaccharomyces pombe 972h-]	1.79769e+308	1024	15	0.000163
SPAC1071.02	mms19	TFIIH regulator Mms19 [Schizosaccharomyces pombe 972h-]	1.79769e+308	1024	15	0.000161
SPBC342.02	qrs1	cytoplasmic glutaminyl-tRNA ligase Qrs1 (predicted) [Schizosaccharomyces pombe 972h-]	1.79769e+308	1024	15	0.000161
SPCC16A11.14	sfh1	RSC complex subunit Sfh1 [Schizosaccharomyces pombe 972h-]	1.79769e+308	1024	15	0.000157
SPBC3D6.09	dpb4	DNA polymerase epsilon subunit Dpb4 [Schizosaccharomyces pombe 972h-]	1.79769e+308	1024	15	0.000156
SPAC9G1.13c	swc4	Swr1 complex subunit Swc4 [Schizosaccharomyces pombe 972h-]	1.79769e+308	1024	15	0.00015
ScpofMp07		hypothetical protein ScpofMp07 (mitochondrion) [Schizosaccharomyces pombe]	1.79769e+308	1024	15	0.000144
SPCC970.10c	brl2	ubiquitin-protein ligase E3 Brl2 [Schizosaccharomyces pombe 972h-]	1.79769e+308	1024	15	0.000144
SPAC20H4.05c		5'-methylthioribulose-1-phosphate dehydratase, adducin (predicted) [Schizosaccharomyces pombe 972h-]	1.79769e+308	1024	15	0.000143
SPAC1952.16	rga9	RhoGAP, GTPase activator towards Rho/Rac/Cdc42-like small GTPases (predicted) [Schizosaccharomyces pombe 972h-]	1.79769e+308	1024	15	0.00014
SPAC22H12.01c	mug35	sequence orphan [Schizosaccharomyces pombe 972h-]	1.79769e+308	1024	15	0.00014
SPBC646.16		20S proteasome component alpha 1 (predicted) [Schizosaccharomyces pombe 972h-]	1.79769e+308	1024	15	0.000134
SPBC30D10.05c		sepiapterin reductase (predicted) [Schizosaccharomyces pombe 972h-]	1.79769e+308	1024	15	0.000132
SPBC36.07	iki3	elongator subunit Iki3 (predicted) [Schizosaccharomyces pombe 972h-]	1.79769e+308	1024	15	0.000131
SPBC1709.17		folylpolyglutamate synthase (predicted) [Schizosaccharomyces pombe 972h-]	1.79769e+308	1024	15	0.00013
SPAC17A5.01	pex6	peroxin-6 (predicted) [Schizosaccharomyces pombe 972h-]	1.79769e+308	1024	15	0.000128
SPBC15D4.09c		cystathionine gamma-synthase (predicted) [Schizosaccharomyces pombe 972h-]	1.79769e+308	1024	15	0.000127
SPBC14F5.12c	cbh2	CENP-B protein 2 [Schizosaccharomyces pombe 972h-]	1.79769e+308	1024	15	0.000127
SPCC63.07		tRNA guanylyltransferase (predicted) [Schizosaccharomyces pombe 972h-]	1.79769e+308	1024	15	0.000125
SPBC2F12.14c	gua1	IMP dehydrogenase Gua1 (predicted) [Schizosaccharomyces pombe 972h-]	1.79769e+308	1024	15	0.000125
SPCC1183.04c	pet127	mitochondrial RNA metabolism pathway protein Pet127 [Schizosaccharomyces pombe 972h-]	1.79769e+308	1024	15	0.000125
SPBP23A10.13	orc4	origin recognition complex subunit Orc4 [Schizosaccharomyces pombe 972h-]	1.79769e+308	1024	15	0.000125
SPBC337.06c	cwf15	complexed with Cdc5 protein Cwf15 [Schizosaccharomyces pombe 972h-]	1.79769e+308	1024	15	0.000123
SPAC17H9.12c		mitochondrial cytochrome c-heme linkage protein Cyc2 (predicted) [Schizosaccharomyces pombe 972h-]	1.79769e+308	1024	15	0.000123
SPAC23D3.07	pup1	20S proteasome component beta 2 (predicted) [Schizosaccharomyces pombe 972h-]	1.79769e+308	1024	15	0.000123
SPAC1002.12c		succinate-semialdehyde dehydrogenase (predicted) [Schizosaccharomyces pombe 972h-]	1.79769e+308	1024	15	0.00012
SPAC20H4.10	ufd2	ubiquitin-protein ligase E4 (predicted) [Schizosaccharomyces pombe 972h-]	1.79769e+308	1024	15	0.00012
SPBC106.12c		THO complex subunit (predicted) [Schizosaccharomyces pombe 972h-]	1.79769e+308	1024	15	0.000119
SPBC23G7.07c		U3-containing 90S preribosome complex subunit (predicted) [Schizosaccharomyces pombe 972h-]	1.79769e+308	1024	15	0.000118
SPBC2G2.12	hrs1	mitochondrial and cytoplasmic histidine-tRNA ligase Hrs1 (predicted) [Schizosaccharomyces pombe 972h-]	1.79769e+308	1024	15	0.000116
SPAC23E2.01	fep1	iron-sensing transcription factor Fep1 [Schizosaccharomyces pombe 972h-]	1.79769e+308	1024	15	0.000116
SPAC6F12.02	rst2	transcription factor Rst2 [Schizosaccharomyces pombe 972h-]	1.79769e+308	1024	15	0.000115
SPBC21.06c	cdc7	serine/threonine protein kinase Cdc7 [Schizosaccharomyces pombe 972h-]	1.79769e+308	1024	15	0.000115
SPBC887.02		ClC chloride channel (predicted) [Schizosaccharomyces pombe 972h-]	1.79769e+308	1024	15	0.000111
SPAC6B12.05c	ies2	Ino80 complex subunit Ies2 [Schizosaccharomyces pombe 972h-]	1.79769e+308	1024	15	0.000111
SPAC10F6.09c	psm3	mitotic cohesin complex subunit Psm3 [Schizosaccharomyces pombe 972h-]	1.79769e+308	1024	15	0.00011
SPBC14F5.06	rli1	iron-sulfur ATPase involved in ribosome biogenesis Rli1 (predicted) [Schizosaccharomyces pombe 972h-]	1.79769e+308	1024	15	0.00011
SPBC21D10.09c		ubiquitin-protein ligase E3 (predicted) [Schizosaccharomyces pombe 972h-]	1.79769e+308	1024	15	0.000109
SPBC31F10.07	lsb5	cortical component Lsb5 (predicted) [Schizosaccharomyces pombe 972h-]	1.79769e+308	1024	15	0.000108
SPBC215.11c		aldo/keto reductase family protein [Schizosaccharomyces pombe 972h-]	1.79769e+308	1024	15	0.000107
SPAC4F8.04		Brix domain protein Rpf1 (predicted) [Schizosaccharomyces pombe 972h-]	1.79769e+308	1024	15	0.000107
SPBC6B1.09c	nbs1	Mre11 complex subunit Nbs1 [Schizosaccharomyces pombe 972h-]	1.79769e+308	1024	15	0.000107
SPBC25B2.09c	mrs1	mitochondrial and cytoplasmic arginine-tRNA ligase Rrs1/Mrs1 (predicted) [Schizosaccharomyces pombe 972h-]	1.79769e+308	1024	15	0.000106
SPAC15E1.04		thymidylate synthase (predicted) [Schizosaccharomyces pombe 972h-]	1.79769e+308	1024	15	0.000105
SPAC57A10.07		hypothetical protein SPAC57A10.07 [Schizosaccharomyces pombe 972h-]	1.79769e+308	1024	15	0.000105
SPAC17A2.09c	csx1	RNA-binding protein Csx1 [Schizosaccharomyces pombe 972h-]	1.79769e+308	1024	15	0.000104
SPBC216.07c	tor2	phosphatidylinositol kinase Tor2 [Schizosaccharomyces pombe 972h-]	1.79769e+308	1024	15	0.000104
SPCC1620.06c		ribose-phosphate pyrophosphokinase (predicted) [Schizosaccharomyces pombe 972h-]	1.79769e+308	1024	15	0.000102
SPBC530.10c	anc1	mitochondrial adenine nucleotide carrier Anc1 [Schizosaccharomyces pombe 972h-]	1.79769e+308	1024	15	0.000102
SPBC13G1.01c	nam9	mitochondrial ribosomal protein subunit S4 (predicted) [Schizosaccharomyces pombe 972h-]	1.79769e+308	1024	15	0.0001
SPAP27G11.09c		GTP cyclohydrolase (predicted) [Schizosaccharomyces pombe 972h-]	1.79769e+308	1024	15	0.0001
SPCC18B5.05c		phosphomethylpyrimidine kinase (predicted) [Schizosaccharomyces pombe 972h-]	1.79769e+308	1024	15	0.0001
SPAC1565.07c		cullin-associated NEDD8-dissociated protein 1 [Schizosaccharomyces pombe 972h-]	1.79769e+308	1024	15	0.0001
SPCC1442.16c	zta1	NADPH quinone oxidoreductase/ARE-binding protein (predicted) [Schizosaccharomyces pombe 972h-]	1.79769e+308	1024	15	9.9e-05
SPAC6F12.15c	cut9	anaphase-promoting complex subunit Cut9 [Schizosaccharomyces pombe 972h-]	1.79769e+308	1024	15	9.7e-05
SPAC23D3.02	rfc2	DNA replication factor C complex subunit Rfc2 [Schizosaccharomyces pombe 972h-]	1.79769e+308	1024	15	9.6e-05
SPCC306.08c		malate dehydrogenase (predicted) [Schizosaccharomyces pombe 972h-]	1.79769e+308	1024	15	9.6e-05
SPAC10F6.08c	nht1	Ino80 complex HMG box protein Nht1 [Schizosaccharomyces pombe 972h-]	1.79769e+308	1024	15	9.6e-05
SPAC1687.03c	rfc4	DNA replication factor C complex subunit Rfc4 (predicted) [Schizosaccharomyces pombe 972h-]	1.79769e+308	1024	15	9.6e-05
SPAC27E2.09	mak2	histidine kinase Mak2 [Schizosaccharomyces pombe 972h-]	1.79769e+308	1024	15	9.5e-05
SPAC694.02		DEAD/DEAH box helicase [Schizosaccharomyces pombe 972h-]	1.79769e+308	1024	15	9.5e-05
SPAC26A3.16	dph1	UBA domain protein Dph1 [Schizosaccharomyces pombe 972h-]	1.79769e+308	1024	15	9.2e-05
SPAC26F1.12c		conserved eukaryotic protein [Schizosaccharomyces pombe 972h-]	1.79769e+308	1024	15	9.2e-05
SPBC28E12.04		sequence orphan [Schizosaccharomyces pombe 972h-]	1.79769e+308	1024	15	9.2e-05
SPBC21H7.04	dbp7	ATP-dependent RNA helicase Dbp7 (predicted) [Schizosaccharomyces pombe 972h-]	1.79769e+308	1024	15	9.2e-05
SPAC2G11.11c	prh1	ATP-dependent RNA helicase Prh1 (predicted) [Schizosaccharomyces pombe 972h-]	1.79769e+308	1024	15	9.1e-05
SPAC17A2.08c		sequence orphan [Schizosaccharomyces pombe 972h-]	1.79769e+308	1024	15	9.1e-05
SPCC1840.03	sal3	karyopherin Sal3 [Schizosaccharomyces pombe 972h-]	1.79769e+308	1024	15	9e-05
SPCC622.13c	tti1	Tel Two Interacting protein 1 [Schizosaccharomyces pombe 972h-]	1.79769e+308	1024	15	8.9e-05
SPAC19D5.04	ptr1	E3 ubiquitin-protein ligase [Schizosaccharomyces pombe 972h-]	1.79769e+308	1024	15	8.7e-05
SPBC16E9.05	erg6	sterol 24-C-methyltransferase Erg6 [Schizosaccharomyces pombe 972h-]	1.79769e+308	1024	15	8.7e-05
SPAC6G10.02c	tea3	cell end marker Tea3 [Schizosaccharomyces pombe 972h-]	1.79769e+308	1024	15	8.7e-05
SPBC336.04	cdc6	DNA polymerase delta catalytic subunit Cdc6 [Schizosaccharomyces pombe 972h-]	1.79769e+308	1024	15	8.6e-05
SPCC895.06	elp2	elongator complex subunit Elp2 (predicted) [Schizosaccharomyces pombe 972h-]	1.79769e+308	1024	15	8.6e-05
SPBC36.12c	git7	SGT1-like protein Git7 [Schizosaccharomyces pombe 972h-]	1.79769e+308	1024	15	8.6e-05
SPBC25D12.03c	mcm7	MCM complex subunit Mcm7 [Schizosaccharomyces pombe 972h-]	1.79769e+308	1024	15	8.6e-05
SPAC22E12.07	rna1	Ran GAP Rna1 [Schizosaccharomyces pombe 972h-]	1.79769e+308	1024	15	8.5e-05
SPBC23G7.10c		NADH-dependent flavin oxidoreductase (predicted) [Schizosaccharomyces pombe 972h-]	1.79769e+308	1024	15	8.3e-05
SPBC119.12		Golgi matrix protein (predicted) [Schizosaccharomyces pombe 972h-]	1.79769e+308	1024	15	8.2e-05
SPAC2G11.10c		thiosulfate sulfurtransferase, URM1 activating enzyme (predicted) [Schizosaccharomyces pombe 972h-]	1.79769e+308	1024	15	8.2e-05
SPAC23C4.12	hhp2	0 genes:. 2 proteins in this group did not match any genes. NP_593184.1:serine/threonine protein kinase Hhp2 [Schizosaccharomyces pombe 972h-] ;NP_595760.1:serine/threonine protein kinase Hhp1 [Schizosaccharomyces pombe 972h-] ;	1.79769e+308	1024	15	8.2e-05
SPBC3B8.02	php5	CCAAT-binding factor complex subunit Php5 [Schizosaccharomyces pombe 972h-]	1.79769e+308	1024	15	7.9e-05
SPBC1683.04		glycosyl hydrolase family 3 (predicted) [Schizosaccharomyces pombe 972h-]	1.79769e+308	1024	15	7.9e-05
SPBC216.01c		DNA damage response protein (predicted) [Schizosaccharomyces pombe 972h-]	1.79769e+308	1024	15	7.8e-05
SPBC32F12.01c	css1	inositol phosphosphingolipid phospholipase C, Css1 [Schizosaccharomyces pombe 972h-]	1.79769e+308	1024	15	7.7e-05
SPAC630.03	arp3	actin-like protein Arp3 [Schizosaccharomyces pombe 972h-]	1.79769e+308	1024	15	7.7e-05
SPCC1620.08		succinate-CoA ligase beta subunit (predicted) [Schizosaccharomyces pombe 972h-]	1.79769e+308	1024	15	7.6e-05
SPAC3G9.07c	hos2	histone deacetylase (class I) Hos2 [Schizosaccharomyces pombe 972h-]	1.79769e+308	1024	15	7.5e-05
SPAC458.03	tel2	Tel2/Rad-5/Clk-2 family protein Tel2 [Schizosaccharomyces pombe 972h-]	1.79769e+308	1024	15	7.5e-05
SPAC1D4.14	tho2	THO complex subunit Tho2 (predicted) [Schizosaccharomyces pombe 972h-]	1.79769e+308	1024	15	7.5e-05
SPBC1921.05	ape2	aminopeptidase Ape2 (predicted) [Schizosaccharomyces pombe 972h-]	1.79769e+308	1024	15	7.4e-05
SPBC1778.01c	zuo1	zuotin (predicted) [Schizosaccharomyces pombe 972h-]	1.79769e+308	1024	15	7.4e-05
SPBC146.03c	cut3	condensin complex subunit Cut3 [Schizosaccharomyces pombe 972h-]	1.79769e+308	1024	15	7.4e-05
SPAC3C7.08c	elf1	AAA family ATPase Elf1 [Schizosaccharomyces pombe 972h-]	1.79769e+308	1024	15	7.3e-05
SPAC15A10.02	taf12	transcription factor TFIID complex subunit A/ SAGA complex subunit [Schizosaccharomyces pombe 972h-]	1.79769e+308	1024	15	7.3e-05
SPCC790.02	pep3	ubiquitin-protein ligase E3 (predicted) [Schizosaccharomyces pombe 972h-]	1.79769e+308	1024	15	7.3e-05
SPBC18E5.10		iron sulfur cluster assembly protein (predicted) [Schizosaccharomyces pombe 972h-]	1.79769e+308	1024	15	7.2e-05
SPAC664.08c		traub family protein involved in ribosome biogenesis (predicted) [Schizosaccharomyces pombe 972h-]	1.79769e+308	1024	15	7.2e-05
SPCC162.11c		uridine kinase/uracil phosphoribosyltransferase (predicted) [Schizosaccharomyces pombe 972h-]	1.79769e+308	1024	15	7.2e-05
SPAC7D4.04	taf1	Taz1 interacting factor 1, autophagy protein [Schizosaccharomyces pombe 972h-]	1.79769e+308	1024	15	7.1e-05
SPBC26H8.08c	grn1	GTPase Grn1 [Schizosaccharomyces pombe 972h-]	1.79769e+308	1024	15	7e-05
SPBC16C6.12c		Las1-like protein [Schizosaccharomyces pombe 972h-]	1.79769e+308	1024	15	7e-05
SPBC1604.17c	tti2	Tel2 interacting protein Tti2, predicted ASTRA complex subunit [Schizosaccharomyces pombe 972h-]	1.79769e+308	1024	15	7e-05
SPCC1739.14	npp106	nucleoporin Npp106 [Schizosaccharomyces pombe 972h-]	1.79769e+308	1024	15	7e-05
SPAC890.02c	alp7	microtubule protein [Schizosaccharomyces pombe 972h-]	1.79769e+308	1024	15	6.9e-05
SPAC3C7.13c		glucose-6-phosphate 1-dehydrogenase (predicted) [Schizosaccharomyces pombe 972h-]	1.79769e+308	1024	15	6.9e-05
SPBC29A3.15c	rsm23	mitochondrial ribosomal protein subunit S23 (predicted) [Schizosaccharomyces pombe 972h-]	1.79769e+308	1024	15	6.9e-05
SPBC1711.07		WD repeat protein Rrb1 (predicted) [Schizosaccharomyces pombe 972h-]	1.79769e+308	1024	15	6.8e-05
SPBC14F5.09c	ade8	adenylosuccinate lyase Ade8 [Schizosaccharomyces pombe 972h-]	1.79769e+308	1024	15	6.8e-05
SPCC330.01c	rhp16	ATP-dependent helicase [Schizosaccharomyces pombe 972h-]	1.79769e+308	1024	15	6.8e-05
SPBC1709.02c	vrs1	cytoplasmic valine-tRNA ligase Vrs1/Vas1 [Schizosaccharomyces pombe 972h-]	1.79769e+308	1024	15	6.7e-05
SPAC821.03c		sequence orphan [Schizosaccharomyces pombe 972h-]	1.79769e+308	1024	15	6.7e-05
SPAC1A6.10		hypothetical protein SPAC1A6.10 [Schizosaccharomyces pombe 972h-]	1.79769e+308	1024	15	6.7e-05
SPAC12G12.09		conserved fungal protein [Schizosaccharomyces pombe 972h-]	1.79769e+308	1024	15	6.7e-05
SPBC13E7.10c	brf1	transcription factor TFIIIB complex subunit Brf1 [Schizosaccharomyces pombe 972h-]	1.79769e+308	1024	15	6.6e-05
SPAC23A1.06c	cmk2	MAPK-activated protein kinase Cmk2 [Schizosaccharomyces pombe 972h-]	1.79769e+308	1024	15	6.5e-05
SPBP16F5.03c	tra1	SAGA complex phosphatidylinositol pseudokinase Tra1 [Schizosaccharomyces pombe 972h-]	1.79769e+308	1024	15	6.4e-05
SPAC9E9.06c		threonine synthase (predicted) [Schizosaccharomyces pombe 972h-]	1.79769e+308	1024	15	6.4e-05
SPCC132.01c		nuclear export mediator factor NEMF [Schizosaccharomyces pombe 972h-]	1.79769e+308	1024	15	6.4e-05
SPAC6G10.12c	ace2	transcription factor Ace2 [Schizosaccharomyces pombe 972h-]	1.79769e+308	1024	15	6.1e-05
SPAC823.03	ppk15	serine/threonine protein kinase Ppk15 (predicted) [Schizosaccharomyces pombe 972h-]	1.79769e+308	1024	15	6.1e-05
SPAC513.05	ams1	alpha-mannosidase (predicted) [Schizosaccharomyces pombe 972h-]	1.79769e+308	1024	15	6.1e-05
SPAC1296.01c		phosphoacetylglucosamine mutase (predicted) [Schizosaccharomyces pombe 972h-]	1.79769e+308	1024	15	6e-05
SPBC29A10.03c	pcf1	CAF assembly factor (CAF-1) complex large subunit Pcf1 [Schizosaccharomyces pombe 972h-]	1.79769e+308	1024	15	6e-05
SPAC22G7.04	ubp13	ubiquitin C-terminal hydrolase, poly(A)-specific ribonuclease complex subunit Pan2 (predicted) [Schizosaccharomyces pombe 972h-]	1.79769e+308	1024	15	6e-05
SPAC6F12.14	cut23	anaphase-promoting complex subunit Apc8 [Schizosaccharomyces pombe 972h-]	1.79769e+308	1024	15	5.8e-05
SPAC6F12.05c	tnr3	thiamine diphosphokinase Tnr3 [Schizosaccharomyces pombe 972h-]	1.79769e+308	1024	15	5.7e-05
SPAC328.06	ubp2	ubiquitin C-terminal hydrolase Ubp2 [Schizosaccharomyces pombe 972h-]	1.79769e+308	1024	15	5.7e-05
SPAC1F7.02c	has1	ATP-dependent RNA helicase Has1 (predicted) [Schizosaccharomyces pombe 972h-]	1.79769e+308	1024	15	5.7e-05
SPBC17D1.06	dbp3	ATP-dependent RNA helicase Dbp3 (predicted) [Schizosaccharomyces pombe 972h-]	1.79769e+308	1024	15	5.7e-05
SPCC2H8.02		inorganic phosphate transporter (predicted) [Schizosaccharomyces pombe 972h-]	1.79769e+308	1024	15	5.6e-05
SPBC14F5.11c	mug186	sorting nexin Snx41 (predicted) [Schizosaccharomyces pombe 972h-]	1.79769e+308	1024	15	5.6e-05
SPAC22G7.01c		iron responsive transcriptional regulator, peptidase family (predicted) [Schizosaccharomyces pombe 972h-]	1.79769e+308	1024	15	5.5e-05
SPAPB24D3.01		transcription factor (predicted) [Schizosaccharomyces pombe 972h-]	1.79769e+308	1024	15	5.5e-05
SPAC14C4.13	rad17	RFC related checkpoint protein Rad17 [Schizosaccharomyces pombe 972h-]	1.79769e+308	1024	15	5.4e-05
SPAC167.05		Usp (universal stress protein) family protein, implicated in meiotic chromosome segregation [Schizosaccharomyces pombe 972h-]	1.79769e+308	1024	15	5.4e-05
SPBC29A10.04	psm1	mitotic cohesin complex subunit Psm1 [Schizosaccharomyces pombe 972h-]	1.79769e+308	1024	15	5.3e-05
SPCC330.09		rRNA processing protein Enp2 (predicted) [Schizosaccharomyces pombe 972h-]	1.79769e+308	1024	15	5.2e-05
SPAC22H10.11c		TOR signaling pathway transcriptional corepressor Crf1 (predicted) [Schizosaccharomyces pombe 972h-]	1.79769e+308	1024	15	5.2e-05
SPAC12B10.12c	rhp41	DNA repair protein Rhp41 [Schizosaccharomyces pombe 972h-]	1.79769e+308	1024	15	5.1e-05
SPAC1A6.07		sequence orphan [Schizosaccharomyces pombe 972h-]	1.79769e+308	1024	15	5.1e-05
SPAC22E12.14c	sck2	serine/threonine protein kinase Sck2 [Schizosaccharomyces pombe 972h-]	1.79769e+308	1024	15	5.1e-05
SPAC1556.01c	rad50	DNA repair protein Rad50 [Schizosaccharomyces pombe 972h-]	1.79769e+308	1024	15	5.1e-05
SPBC25H2.13c	cdc20	DNA polymerase epsilon catalytic subunit Pol2 [Schizosaccharomyces pombe 972h-]	1.79769e+308	1024	15	5e-05
SPBC1D7.05	byr2	MAP kinase kinase kinase Byr2 [Schizosaccharomyces pombe 972h-]	1.79769e+308	1024	15	5e-05
SPCC737.07c		DNA polymerase alpha-associated DNA helicase A (predicted) [Schizosaccharomyces pombe 972h-]	1.79769e+308	1024	15	5e-05
SPAC1142.01		DUF654 family protein [Schizosaccharomyces pombe 972h-]	1.79769e+308	1024	15	5e-05
SPBC8D2.07c	sfc9	transcription factor TFIIIC complex subunit Sfc9 (predicted) [Schizosaccharomyces pombe 972h-]	1.79769e+308	1024	15	4.9e-05
SPAC12B10.14c	ppk2	serine/threonine protein kinase Ppk2 (predicted) [Schizosaccharomyces pombe 972h-]	1.79769e+308	1024	15	4.9e-05
SPAC12G12.13c	cid14	poly(A) polymerase Cid14 [Schizosaccharomyces pombe 972h-]	1.79769e+308	1024	15	4.8e-05
SPAC8C9.15c	tif225	translation initiation factor eIF2B epsilon subunit (predicted) [Schizosaccharomyces pombe 972h-]	1.79769e+308	1024	15	4.8e-05
SPBC18H10.02	lcf1	long-chain-fatty-acid-CoA ligase Lcf1 [Schizosaccharomyces pombe 972h-]	1.79769e+308	1024	15	4.8e-05
SPBC16C6.02c	vps1302	vacuolar protein sorting-associated protein [Schizosaccharomyces pombe 972h-]	1.79769e+308	1024	15	4.7e-05
SPAC29B12.08		sequence orphan [Schizosaccharomyces pombe 972h-]	1.79769e+308	1024	15	4.7e-05
SPBC13E7.03c		RNA hairpin binding protein (predicted) [Schizosaccharomyces pombe 972h-]	1.79769e+308	1024	15	4.6e-05
SPBC19F5.02c	utp4	U3 snoRNP protein Utp4 (predicted) [Schizosaccharomyces pombe 972h-]	1.79769e+308	1024	15	4.6e-05
SPAC23G3.02c	sib1	ferrichrome synthetase Sib1 [Schizosaccharomyces pombe 972h-]	1.79769e+308	1024	15	4.5e-05
SPAC22H12.05c		fasciclin domain protein [Schizosaccharomyces pombe 972h-]	1.79769e+308	1024	15	4.5e-05
SPBC1861.05		carbohydrate kinase (predicted) [Schizosaccharomyces pombe 972h-]	1.79769e+308	1024	15	4.4e-05
SPCC16A11.02	utp13	U3 snoRNP-associated protein Utp13 (predicted) [Schizosaccharomyces pombe 972h-]	1.79769e+308	1024	15	4.2e-05
SPCC825.01		ATP-binding cassette protein [Schizosaccharomyces pombe 972h-]	1.79769e+308	1024	15	4e-05
SPBC27B12.04c		conserved eukaryotic protein implicated in cell cycle regulation [Schizosaccharomyces pombe 972h-]	1.79769e+308	1024	15	4e-05
SPBC609.03	iqw1	WD repeat-containing protein [Schizosaccharomyces pombe 972h-]	1.79769e+308	1024	15	4e-05
SPAC144.06	apl5	AP-3 adaptor complex subunit Apl5 (predicted) [Schizosaccharomyces pombe 972h-]	1.79769e+308	1024	15	4e-05
SPAC1093.03		inositol polyphosphate phosphatase (predicted) [Schizosaccharomyces pombe 972h-]	1.79769e+308	1024	15	3.9e-05
SPAC16A10.03c		zinc finger protein Pep5/Vps11-like (predicted) [Schizosaccharomyces pombe 972h-]	1.79769e+308	1024	15	3.9e-05
SPAC1782.01	ecm29	proteasome component Ecm29 [Schizosaccharomyces pombe 972h-]	1.79769e+308	1024	15	3.9e-05
SPBC713.04c		U3 snoRNP-associated protein Utp1 (predicted) [Schizosaccharomyces pombe 972h-]	1.79769e+308	1024	15	3.8e-05
SPBP8B7.30c	thi5	transcription factor Thi5 [Schizosaccharomyces pombe 972h-]	1.79769e+308	1024	15	3.8e-05
SPBC119.07	ppk19	serine/threonine protein kinase Ppk19 [Schizosaccharomyces pombe 972h-]	1.79769e+308	1024	15	3.8e-05
SPBC691.03c	apl3	AP-2 adaptor complex subunit Alp3 (predicted) [Schizosaccharomyces pombe 972h-]	1.79769e+308	1024	15	3.7e-05
SPCC1672.06c	asp1	inositol hexakisphosphate kinase/inositol pyrophosphate synthase (predicted) [Schizosaccharomyces pombe 972h-]	1.79769e+308	1024	15	3.6e-05
SPAC823.12	vps11	HOPs complex subunit Pep5/Vps11 (predicted) [Schizosaccharomyces pombe 972h-]	1.79769e+308	1024	15	3.6e-05
SPCC16A11.17	mcm4	MCM complex subunit Mcm4/Cdc21 [Schizosaccharomyces pombe 972h-]	1.79769e+308	1024	15	3.6e-05
SPCC737.08		midasin (predicted) [Schizosaccharomyces pombe 972h-]	1.79769e+308	1024	15	3.5e-05
SPBC14C8.14c	pol5	DNA polymerase phi [Schizosaccharomyces pombe 972h-]	1.79769e+308	1024	15	3.4e-05
SPACUNK4.12c	mug138	metallopeptidase (predicted) [Schizosaccharomyces pombe 972h-]	1.79769e+308	1024	15	3.4e-05
SPCC1795.08c	vid21	NuA4 histone acetyltransferase complex subunit Vid21 [Schizosaccharomyces pombe 972h-]	1.79769e+308	1024	15	3.3e-05
SPBC725.06c	ppk31	serine/threonine protein kinase Ppk31 (predicted) [Schizosaccharomyces pombe 972h-]	1.79769e+308	1024	15	3.2e-05
SPAC3H1.02c		metallopeptidase (predicted) [Schizosaccharomyces pombe 972h-]	1.79769e+308	1024	15	3.2e-05
SPAC15A10.11	ubr11	N-end-recognizing protein (predicted) [Schizosaccharomyces pombe 972h-]	1.79769e+308	1024	15	3.2e-05
SPAC17H9.10c	ddb1	damaged DNA binding protein Ddb1 [Schizosaccharomyces pombe 972h-]	1.79769e+308	1024	15	3.1e-05
SPCC18.03		shuttle craft like transcriptional regulator (predicted) [Schizosaccharomyces pombe 972h-]	1.79769e+308	1024	15	3e-05
SPAC3H8.05c	mms1	E3 ubiquitin ligase complex subunit Mms1 (predicted) [Schizosaccharomyces pombe 972h-]	1.79769e+308	1024	15	3e-05
SPBC31E1.06	bms1	GTP binding protein Bms1 (predicted) [Schizosaccharomyces pombe 972h-]	1.79769e+308	1024	15	2.9e-05
SPAC589.02c	med13	mediator complex subunit Srb9 [Schizosaccharomyces pombe 972h-]	1.79769e+308	1024	15	2.7e-05
SPAC11D3.14c		oxoprolinase (predicted) [Schizosaccharomyces pombe 972h-]	1.79769e+308	1024	15	2.6e-05
SPCC1020.14	Tf2-12	0 genes:. 4 proteins in this group did not match any genes. NP_587955.1:retrotransposable element [Schizosaccharomyces pombe 972h-] ;NP_593347.1:retrotransposable element [Schizosaccharomyces pombe 972h-] ;NP_594897.1:retrotransposable element [Schizosaccharomyces pombe 972h-] ;NP_596839.1:retrotransposable element [Schizosaccharomyces pombe 972h-] ;	1.79769e+308	1024	15	2.5e-05
SPAC2G11.02	urb2	ribosome biogenesis protein Urb2 (predicted) [Schizosaccharomyces pombe 972h-]	1.79769e+308	1024	15	2.5e-05
SPAC11E3.01c	swr1	SNF2 family helicase Swr1 [Schizosaccharomyces pombe 972h-]	1.79769e+308	1024	15	2.5e-05
SPBC2F12.05c		sterol binding ankyrin repeat protein (predicted) [Schizosaccharomyces pombe 972h-]	1.79769e+308	1024	15	2.5e-05
SPBC16D10.04c	dna2	DNA replication endonuclease-helicase Dna2 [Schizosaccharomyces pombe 972h-]	1.79769e+308	1024	15	2.3e-05
SPCC14G10.02		ribosome biogenesis protein Urb1 (predicted) [Schizosaccharomyces pombe 972h-]	1.79769e+308	1024	15	2.1e-05
SPCC18B5.01c	bfr1	brefeldin A efflux transporter Bfr1 [Schizosaccharomyces pombe 972h-]	1.79769e+308	1024	15	2.1e-05
SPAP27G11.10c	nup184	nucleoporin Nup184 [Schizosaccharomyces pombe 972h-]	1.79769e+308	1024	15	2.1e-05
SPBC31F10.14c	hip3	HIRA interacting protein Hip3 [Schizosaccharomyces pombe 972h-]	1.79769e+308	1024	15	2e-05
SPBC13G1.10c	mug81	ATP-dependent RNA helicase Slh1 (predicted) [Schizosaccharomyces pombe 972h-]	1.79769e+308	1024	15	1.7e-05
SPBC28E12.06c	lvs1	beige protein 1 [Schizosaccharomyces pombe 972h-]	1.79769e+308	1024	15	1.3e-05
SPBC23E6.01c		mRNA processing factor (predicted) [Schizosaccharomyces pombe 972h-]	1.04285	0.0605256	0.0605256	0.07353
SPCC1739.13	ssa2	heat shock protein Ssa2 (predicted) [Schizosaccharomyces pombe 972h-]	4.66245	2.22109	2.22109	0.068151
SPAC1783.05	hrp1	ATP-dependent DNA helicase Hrp1 [Schizosaccharomyces pombe 972h-]	0.537733	-0.895037	-0.895037	0.030561
SPAC8E11.10		sorbose reductase (predicted) [Schizosaccharomyces pombe 972h-]	0.860705	-0.216409	-0.216409	0.019501
SPBP8B7.06	rpp201	60S acidic ribosomal protein P2A [Schizosaccharomyces pombe 972h-]	2.065	1.04614	1.04614	0.017156
SPBC1709.05	sks2	heat shock protein, ribosome associated molecular chaperone Sks2 [Schizosaccharomyces pombe 972h-]	1.79823	0.846577	0.846577	0.015436
SPAC1071.08	rpp203	60S acidic ribosomal protein P2C [Schizosaccharomyces pombe 972h-]	3.41423	1.77156	1.77156	0.014391
SPAC57A7.04c	pabp	mRNA export shuttling protein [Schizosaccharomyces pombe 972h-]	1.02181	0.0311269	0.0311269	0.012228
SPAC9E9.11	plr1	pyridoxal reductase Plr1 [Schizosaccharomyces pombe 972h-]	0.636513	-0.651738	-0.651738	0.01199
SPCC285.15c	rps2802	40S ribosomal protein S28 [Schizosaccharomyces pombe 972h-]	0.965703	-0.0503485	-0.0503485	0.00932
SPBC1A4.02c	leu1	3-isopropylmalate dehydrogenase Leu1 [Schizosaccharomyces pombe 972h-]	7.73529	2.95146	2.95146	0.008942
SPBC428.11		homocysteine synthase Met17 [Schizosaccharomyces pombe 972h-]	0.829876	-0.269033	-0.269033	0.0086
SPAC12G12.07c		conserved fungal protein [Schizosaccharomyces pombe 972h-]	1.29202	0.369629	0.369629	0.008371
SPAC22E12.18		conserved fungal protein [Schizosaccharomyces pombe 972h-]	0.574496	-0.799631	-0.799631	0.00824
SPAC105.03c		transcription factor (predicted) [Schizosaccharomyces pombe 972h-]	0.542847	-0.881382	-0.881382	0.007798
SPAC12G12.04	mcp60	mitochondrial heat shock protein Hsp60/Mcp60 [Schizosaccharomyces pombe 972h-]	4.3324	2.11517	2.11517	0.007729
SPAC4H3.10c	pyk1	pyruvate kinase (predicted) [Schizosaccharomyces pombe 972h-]	0.628096	-0.670942	-0.670942	0.007556
SPAC664.11	ssc1	mitochondrial heat shock protein Hsp70 [Schizosaccharomyces pombe 972h-]	1.81179	0.857414	0.857414	0.00747
SPBC839.15c	ef1a-c	translation elongation factor EF-1 alpha Ef1a-c [Schizosaccharomyces pombe 972h-]	0.672537	-0.572314	-0.572314	0.007141
SPBC32H8.12c	act1	actin Act1 [Schizosaccharomyces pombe 972h-]	0.877242	-0.188953	-0.188953	0.006603
SPAC926.04c	hsp90	Hsp90 chaperone [Schizosaccharomyces pombe 972h-]	5.55396	2.47352	2.47352	0.006587
SPAC589.10c		0 genes:. 2 proteins in this group did not match any genes. NP_594058.1:ubiquitin-40S ribosomal protein S31 fusion protein [Schizosaccharomyces pombe 972h-] ;NP_594108.1:ubiquitin-40S ribosomal protein S31 fusion protein [Schizosaccharomyces pombe 972h-] ;	7.22566	2.85313	2.85313	0.006532
SPCC622.09	htb1	histone H2B Htb1 [Schizosaccharomyces pombe 972h-]	0.609229	-0.714943	-0.714943	0.005809
SPBC16G5.14c	rps3	40S ribosomal protein S3 [Schizosaccharomyces pombe 972h-]	2.15493	1.10764	1.10764	0.005661
SPBC32F12.11	tdh1	glyceraldehyde-3-phosphate dehydrogenase Tdh1 [Schizosaccharomyces pombe 972h-]	2.07858	1.0556	1.0556	0.005581
SPBC83.08	rvb2	AAA family ATPase Rvb2 [Schizosaccharomyces pombe 972h-]	7.20027	2.84805	2.84805	0.005249
SPBC30D10.06	lsm4	U6 snRNP-associated protein Lsm4 (predicted) [Schizosaccharomyces pombe 972h-]	1.15761	0.211152	0.211152	0.005178
SPBC26H8.01	thi2	thiazole biosynthetic enzyme [Schizosaccharomyces pombe 972h-]	0.853102	-0.229209	-0.229209	0.004826
SPAC637.07	moe1	translation initiation factor eIF3d Moe1 [Schizosaccharomyces pombe 972h-]	0.785539	-0.348244	-0.348244	0.004813
SPAC9E9.09c		aldehyde dehydrogenase (predicted) [Schizosaccharomyces pombe 972h-]	5.94067	2.57063	2.57063	0.004806
SPAC328.10c	rps502	0 genes:. 2 proteins in this group did not match any genes. NP_594212.1:40S ribosomal protein S5 [Schizosaccharomyces pombe 972h-] ;NP_594279.1:40S ribosomal protein S5 [Schizosaccharomyces pombe 972h-] ;	0.643071	-0.636951	-0.636951	0.004733
SPBC1734.11	mas5	DNAJ domain protein Mas5 (predicted) [Schizosaccharomyces pombe 972h-]	1.55789	0.639595	0.639595	0.004669
SPBC21C3.13	rps1901	40S ribosomal protein S19 [Schizosaccharomyces pombe 972h-]	5.69086	2.50865	2.50865	0.004547
SPAC16.02c	srp2	mRNA export factor Srp2 [Schizosaccharomyces pombe 972h-]	1.05672	0.0795873	0.0795873	0.004453
SPBC18H10.12c	rpl701	60S ribosomal protein L7 [Schizosaccharomyces pombe 972h-]	1.99954	0.999668	0.999668	0.004341
SPBC16H5.02	pfk1	6-phosphofructokinase (predicted) [Schizosaccharomyces pombe 972h-]	1.58245	0.66216	0.66216	0.004328
SPBC16E9.12c	pab2	poly(A) binding protein Pab2 [Schizosaccharomyces pombe 972h-]	1.20981	0.274781	0.274781	0.004267
SPCC1795.11	sum3	ATP-dependent RNA helicase Sum3 [Schizosaccharomyces pombe 972h-]	0.897011	-0.156803	-0.156803	0.004111
SPCC830.07c	psi1	DNAJ domain protein, involved in translation initiation Psi1 [Schizosaccharomyces pombe 972h-]	0.339466	-1.55866	-1.55866	0.004004
SPAC3H5.12c	rpl501	0 genes:. 2 proteins in this group did not match any genes. NP_594180.1:60S ribosomal protein L5 [Schizosaccharomyces pombe 972h-] ;NP_596399.1:60S ribosomal protein L5 [Schizosaccharomyces pombe 972h-] ;	0.695354	-0.524181	-0.524181	0.003951
SPAC110.04c	pss1	heat shock protein Pss1 [Schizosaccharomyces pombe 972h-]	6.57718	2.71747	2.71747	0.00392
SPCC1393.03	rps1501	40S ribosomal protein S15 [Schizosaccharomyces pombe 972h-]	1.07082	0.0987124	0.0987124	0.003629
SPAC1071.07c	rps1502	40S ribosomal protein S15 [Schizosaccharomyces pombe 972h-]	2.03844	1.02747	1.02747	0.003606
SPBP8B7.03c	rpl402	60S ribosomal protein L4 [Schizosaccharomyces pombe 972h-]	1.72841	0.789443	0.789443	0.003462
SPCC31H12.04c	rpl1202	60S ribosomal protein L12 [Schizosaccharomyces pombe 972h-]	2.48611	1.31389	1.31389	0.003401
SPBC3B9.01		Hsp70 nucleotide exchange factor (predicted) [Schizosaccharomyces pombe 972h-]	1.10553	0.144735	0.144735	0.0033
SPCC970.05	rpl3601	0 genes:. 2 proteins in this group did not match any genes. NP_587850.1:60S ribosomal protein L36 [Schizosaccharomyces pombe 972h-] ;NP_596310.1:60S ribosomal protein L36 [Schizosaccharomyces pombe 972h-] ;	1.02242	0.0319921	0.0319921	0.003283
SPBC8D2.03c	hhf2	histone H4 h4.2 [Schizosaccharomyces pombe 972h-]	0.448204	-1.15777	-1.15777	0.003245
SPCC613.05c	rpl35	60S ribosomal protein L35 [Schizosaccharomyces pombe 972h-]	4.25134	2.08792	2.08792	0.003163
SPAPB8E5.09	rvb1	AAA family ATPase Rvb1 [Schizosaccharomyces pombe 972h-]	3.30532	1.72479	1.72479	0.003107
SPCC1322.11	rpl2302	60S ribosomal protein L23 [Schizosaccharomyces pombe 972h-]	1.71859	0.781228	0.781228	0.003078
SPCC13B11.01	adh1	alcohol dehydrogenase Adh1 [Schizosaccharomyces pombe 972h-]	0.518027	-0.9489	-0.9489	0.003046
SPBC1815.01	eno101	enolase (predicted) [Schizosaccharomyces pombe 972h-]	1.01772	0.0253367	0.0253367	0.002987
SPAC1F8.07c		pyruvate decarboxylase (predicted) [Schizosaccharomyces pombe 972h-]	1.95707	0.968693	0.968693	0.002963
SPAC19G12.15c	tpp1	trehalose-6-phosphate phosphatase Tpp1 [Schizosaccharomyces pombe 972h-]	0.743928	-0.426766	-0.426766	0.002879
SPAC22A12.04c	rps2201	40S ribosomal protein S22 [Schizosaccharomyces pombe 972h-]	3.26667	1.70782	1.70782	0.002842
SPCC1223.02	nmt1	no message in thiamine Nmt1 [Schizosaccharomyces pombe 972h-]	0.356447	-1.48824	-1.48824	0.002817
SPAC3C7.14c	obr1	ubiquitinated histone-like protein Uhp1 [Schizosaccharomyces pombe 972h-]	1.74247	0.801136	0.801136	0.00272
SPAC3H5.10	rpl3202	0 genes:. 2 proteins in this group did not match any genes. NP_594182.1:60S ribosomal protein L32 [Schizosaccharomyces pombe 972h-] ;NP_596809.1:60S ribosomal protein L32 [Schizosaccharomyces pombe 972h-] ;	3.01345	1.59142	1.59142	0.002688
SPBC685.07c	rpl2701	60S ribosomal protein L27 [Schizosaccharomyces pombe 972h-]	0.974586	-0.0371391	-0.0371391	0.002646
SPAC26F1.06	gpm1	monomeric 2,3-bisphosphoglycerate (BPG)-dependent phosphoglycerate mutase (PGAM), Gpm1 [Schizosaccharomyces pombe 972h-]	0.831294	-0.266569	-0.266569	0.002582
SPAPB1E7.12	rps602	40S ribosomal protein S6 [Schizosaccharomyces pombe 972h-]	0.538445	-0.89313	-0.89313	0.002479
SPBC9B6.05c	lsm3	U6 snRNP-associated protein Lsm3 (predicted) [Schizosaccharomyces pombe 972h-]	1.26646	0.340803	0.340803	0.002462
SPBC20F10.09	lsm5	U6 snRNP-associated protein Lsm5 (predicted) [Schizosaccharomyces pombe 972h-]	1.44976	0.535818	0.535818	0.002453
SPAC6B12.15	cpc2	40S ribosomal protein cpc2/RACK1 [Schizosaccharomyces pombe 972h-]	0.920361	-0.119729	-0.119729	0.00245
SPBC1105.02c	lys4	homocitrate synthase (predicted) [Schizosaccharomyces pombe 972h-]	1.1922	0.25362	0.25362	0.002444
SPBC29A3.04	rpl8	60S ribosomal protein L8 [Schizosaccharomyces pombe 972h-]	0.372573	-1.4244	-1.4244	0.002437
SPAC9.09	met26	homocysteine methyltransferase Met26 [Schizosaccharomyces pombe 972h-]	1.775	0.827819	0.827819	0.002414
SPBC800.09	sum2	G2/M transition checkpoint protein Sum2 [Schizosaccharomyces pombe 972h-]	1.29247	0.370134	0.370134	0.002404
SPAC13D6.02c	byr3	zinc finger protein Byr3 [Schizosaccharomyces pombe 972h-]	0.852836	-0.22966	-0.22966	0.002376
SPBC8E4.01c		inorganic phosphate transporter (predicted) [Schizosaccharomyces pombe 972h-]	0.653251	-0.614291	-0.614291	0.002321
SPCP31B10.07	eft202	translation elongation factor 2 (EF-2) Eft2,B [Schizosaccharomyces pombe 972h-]	2.2208	1.15108	1.15108	0.002263
SPAC16E8.15	tif45	translation initiation factor eIF4E, 4F complex subunit [Schizosaccharomyces pombe 972h-]	0.86726	-0.205463	-0.205463	0.002241
SPCC576.03c	tpx1	thioredoxin peroxidase Tpx1 [Schizosaccharomyces pombe 972h-]	1.34242	0.424841	0.424841	0.002215
SPCC1183.02		glutathione S-transferase (predicted) [Schizosaccharomyces pombe 972h-]	5.40831	2.43518	2.43518	0.002212
SPBC1D7.04	mlo3	RNA binding protein Mlo3 [Schizosaccharomyces pombe 972h-]	1.91586	0.937995	0.937995	0.002186
SPBC18E5.04	rpl1001	60S ribosomal protein L10 [Schizosaccharomyces pombe 972h-]	0.880816	-0.183087	-0.183087	0.002158
SPBC18E5.06	rps21	40S ribosomal protein S21 [Schizosaccharomyces pombe 972h-]	2.0693	1.04914	1.04914	0.00215
SPBC2D10.10c	fib1	fibrillarin [Schizosaccharomyces pombe 972h-]	1.07196	0.100256	0.100256	0.002145
SPAC6G9.11	syb1	SNAP receptor, synaptobrevin family [Schizosaccharomyces pombe 972h-]	1.59557	0.674068	0.674068	0.002087
SPAC2F3.17c	lsm6	U6 snRNP-associated protein Lsm6 (predicted) [Schizosaccharomyces pombe 972h-]	3.43	1.77821	1.77821	0.002058
SPAC521.05	rps802	0 genes:. 2 proteins in this group did not match any genes. NP_593100.1:40S ribosomal protein S8 [Schizosaccharomyces pombe 972h-] ;NP_594519.1:40S ribosomal protein S8 [Schizosaccharomyces pombe 972h-] ;	0.454586	-1.13738	-1.13738	0.002057
SPCC1442.10c	rpb3	RNA polymerase II subunit 3 [Schizosaccharomyces pombe 972h-]	6.69281	2.74261	2.74261	0.002048
SPBC646.11	cct6	chaperonin-containing T-complex zeta subunit Cct6 [Schizosaccharomyces pombe 972h-]	5.92012	2.56563	2.56563	0.002001
SPAC1420.02c	cct5	chaperonin-containing T-complex epsilon subunit Cct5 [Schizosaccharomyces pombe 972h-]	6.04848	2.59657	2.59657	0.001996
SPBC14F5.04c	pgk1	phosphoglycerate kinase Pgk1 (predicted) [Schizosaccharomyces pombe 972h-]	0.613093	-0.705821	-0.705821	0.001976
SPCC576.08c	rps2	40S ribosomal protein S2 [Schizosaccharomyces pombe 972h-]	0.909897	-0.136224	-0.136224	0.001949
SPAC29A4.02c		translation elongation factor EF-1 gamma subunit [Schizosaccharomyces pombe 972h-]	0.849115	-0.235968	-0.235968	0.001919
SPAC1565.08	cdc48	AAA family ATPase Cdc48 [Schizosaccharomyces pombe 972h-]	1.23498	0.304488	0.304488	0.00185
SPBP35G2.07	ilv1	acetolactate synthase catalytic subunit [Schizosaccharomyces pombe 972h-]	0.758947	-0.397929	-0.397929	0.001845
SPBC25H2.02	trs1	cytoplasmic threonine-tRNA ligase Trs1 (predicted) [Schizosaccharomyces pombe 972h-]	4.05778	2.02069	2.02069	0.001826
SPCC962.04	rps1201	40S ribosomal protein S12 [Schizosaccharomyces pombe 972h-]	1.1641	0.219218	0.219218	0.001816
SPBP4H10.13	rps2302	40S ribosomal protein S23 [Schizosaccharomyces pombe 972h-]	0.478903	-1.06219	-1.06219	0.001816
SPCC622.18	rpl6	60S ribosomal protein L6 [Schizosaccharomyces pombe 972h-]	2.55988	1.35608	1.35608	0.001774
SPBC1861.08c	lea1	U2 snRNP-associated protein Lea1 (predicted) [Schizosaccharomyces pombe 972h-]	0.901006	-0.150392	-0.150392	0.001702
SPAC13G7.06	met16	phosphoadenosine phosphosulfate reductase [Schizosaccharomyces pombe 972h-]	0.310567	-1.68702	-1.68702	0.001687
SPBC14F5.05c	sam1	S-adenosylmethionine synthetase [Schizosaccharomyces pombe 972h-]	0.940878	-0.0879198	-0.0879198	0.001671
SPBC530.06c		translation initiation factor eIF3 alpha subunit (p135 [Schizosaccharomyces pombe 972h-]	0.518008	-0.948953	-0.948953	0.001654
SPCC18.14c	rpp0	60S acidic ribosomal protein P0 [Schizosaccharomyces pombe 972h-]	0.909994	-0.13607	-0.13607	0.001648
SPAC1805.13	rpl14	60S ribosomal protein L14 [Schizosaccharomyces pombe 972h-]	1.38865	0.473687	0.473687	0.00164
SPBC106.06	cct4	chaperonin-containing T-complex delta subunit Cct4 [Schizosaccharomyces pombe 972h-]	7.60748	2.92742	2.92742	0.001628
SPAC637.05c	vma2	V-type ATPase V1 subunit B [Schizosaccharomyces pombe 972h-]	3.2085	1.6819	1.6819	0.001585
SPCC576.09	rps20	40S ribosomal protein S20 [Schizosaccharomyces pombe 972h-]	1.0346	0.0490665	0.0490665	0.001585
SPAC13G7.02c	ssa1	heat shock protein Ssa1 (predicted) [Schizosaccharomyces pombe 972h-]	3.91045	1.96733	1.96733	0.001572
SPAC1093.02		pyridoxamine 5'-phosphate oxidase (predicted) [Schizosaccharomyces pombe 972h-]	0.445486	-1.16655	-1.16655	0.001569
SPBC16D10.11c	rps1801	40S ribosomal protein S18 [Schizosaccharomyces pombe 972h-]	1.15896	0.212825	0.212825	0.001553
SPAC17G6.13	slt1	sequence orphan Slt1 [Schizosaccharomyces pombe 972h-]	14.6571	3.87353	3.87353	0.001539
SPBC23G7.12c	rpt6	19S proteasome regulatory subunit Rpt6 (predicted) [Schizosaccharomyces pombe 972h-]	3.42857	1.77761	1.77761	0.001536
SPAC23H4.10c	thi4	thiamine-phosphate dipyrophosphorylase/hydroxyethylthiazole kinase [Schizosaccharomyces pombe 972h-]	3.43936	1.78214	1.78214	0.001503
SPAC1002.07c	ats1	N-acetyltransferase Ats1 (predicted) [Schizosaccharomyces pombe 972h-]	0.623134	-0.682385	-0.682385	0.001503
SPCC576.10c	rpt3	19S proteasome regulatory subunit Rpt3 (predicted) [Schizosaccharomyces pombe 972h-]	2.1361	1.09498	1.09498	0.001491
SPAC18G6.14c	rps7	40S ribosomal protein S7 [Schizosaccharomyces pombe 972h-]	0.221032	-2.17767	-2.17767	0.001486
SPAC10F6.01c	sir1	sulfite reductase Sir1 [Schizosaccharomyces pombe 972h-]	10.7029	3.41993	3.41993	0.001477
SPAC1D4.04	cct2	chaperonin-containing T-complex beta subunit Cct2 [Schizosaccharomyces pombe 972h-]	3.42558	1.77635	1.77635	0.001473
SPAC3H5.07	rpl702	60S ribosomal protein L7 [Schizosaccharomyces pombe 972h-]	1.0858	0.118757	0.118757	0.001468
SPAC1687.06c	rpl44	ribosomal L28e protein family domain-containing protein [Schizosaccharomyces pombe 972h-]	0.72453	-0.464882	-0.464882	0.001465
SPBC18H10.14	rps1601	40S ribosomal protein S16 [Schizosaccharomyces pombe 972h-]	0.749742	-0.415534	-0.415534	0.001453
SPAC11E3.10		VanZ-like family protein [Schizosaccharomyces pombe 972h-]	1.28392	0.360552	0.360552	0.001429
SPBC16H5.12c		conserved fungal protein [Schizosaccharomyces pombe 972h-]	0.333646	-1.58361	-1.58361	0.001421
SPAPJ698.02c	rps002	40S ribosomal protein S0B [Schizosaccharomyces pombe 972h-]	0.438331	-1.18991	-1.18991	0.001418
SPCC1906.01	mpg1	mannose-1-phosphate guanyltransferase Mpg1 [Schizosaccharomyces pombe 972h-]	1.26429	0.338323	0.338323	0.001416
SPAC664.05	rpl13	60S ribosomal protein L13 [Schizosaccharomyces pombe 972h-]	0.260733	-1.93935	-1.93935	0.001415
SPBC12D12.03	cct1	chaperonin-containing T-complex alpha subunit Cct1 [Schizosaccharomyces pombe 972h-]	8.67284	3.1165	3.1165	0.001405
SPAC1420.03	rpn501	19S proteasome regulatory subunit Rpn501 [Schizosaccharomyces pombe 972h-]	2.75835	1.46381	1.46381	0.001404
SPBC1778.08c	arc3	ARP2/3 actin-organizing complex subunit Arc21 [Schizosaccharomyces pombe 972h-]	5.4186	2.43792	2.43792	0.001398
SPBC800.04c	rpl4301	60S ribosomal protein L43 [Schizosaccharomyces pombe 972h-]	0.579035	-0.788278	-0.788278	0.001392
SPAC17A5.03	rpl301	0 genes:. 2 proteins in this group did not match any genes. NP_593471.1:60S ribosomal protein L3 [Schizosaccharomyces pombe 972h-] ;NP_594780.1:60S ribosomal protein L3 [Schizosaccharomyces pombe 972h-] ;	0.495886	-1.01192	-1.01192	0.001386
SPBC660.05		conserved fungal protein [Schizosaccharomyces pombe 972h-]	1.44879	0.534844	0.534844	0.001372
SPAC26H5.10c	tif51	translation elongation factor eIF5A (predicted) [Schizosaccharomyces pombe 972h-]	4.74394	2.24609	2.24609	0.001371
SPAC13G6.06c	gcv2	glycine cleavage complex subunit P (predicted) [Schizosaccharomyces pombe 972h-]	1.38804	0.473054	0.473054	0.00137
SPAC31G5.03	rps1101	40S ribosomal protein S11 [Schizosaccharomyces pombe 972h-]	0.399649	-1.32319	-1.32319	0.001368
SPAC890.08	rpl31	60S ribosomal protein L31 [Schizosaccharomyces pombe 972h-]	1.70324	0.768283	0.768283	0.001366
SPCC285.12	lsm7	U6 snRNP-associated protein Lsm7 (predicted) [Schizosaccharomyces pombe 972h-]	0.85589	-0.224503	-0.224503	0.001366
SPCC330.14c	rpl2402	0 genes:. 2 proteins in this group did not match any genes. NP_587714.1:60S ribosomal protein L24 [Schizosaccharomyces pombe 972h-] ;NP_594118.1:60S ribosomal protein L24 [Schizosaccharomyces pombe 972h-] ;	1.79842	0.846729	0.846729	0.001365
SPCC1672.02c	sap1	switch-activating protein Sap1 [Schizosaccharomyces pombe 972h-]	0.956461	-0.0642224	-0.0642224	0.001362
SPCC320.11c		RNA-binding protein involved in ribosome biogenesis (predicted) [Schizosaccharomyces pombe 972h-]	5.408	2.4351	2.4351	0.001352
SPCC645.14c	sti1	chaperone activator Sti1 (predicted) [Schizosaccharomyces pombe 972h-]	1.85557	0.891863	0.891863	0.001349
SPBC776.09	ste13	ATP-dependent RNA helicase Ste13 [Schizosaccharomyces pombe 972h-]	1.14789	0.198989	0.198989	0.001335
SPBC1685.02c	rps1202	40S ribosomal protein S12 [Schizosaccharomyces pombe 972h-]	0.706681	-0.500869	-0.500869	0.001301
SPBC17A3.04c	rar1	cytoplasmic methionine-tRNA ligase Mrs1 (predicted) [Schizosaccharomyces pombe 972h-]	4.47241	2.16105	2.16105	0.001297
SPBC337.05c	cct8	chaperonin-containing T-complex theta subunit Cct8 [Schizosaccharomyces pombe 972h-]	3.91793	1.97009	1.97009	0.001289
SPBC660.11	tcg1	single-stranded telomeric binding protein Tgc1 [Schizosaccharomyces pombe 972h-]	1.79272	0.842148	0.842148	0.00128
SPBC14C8.06	arc1	ARP2/3 actin-organizing complex subunit Sop2 [Schizosaccharomyces pombe 972h-]	0.296219	-1.75526	-1.75526	0.001277
SPCC1223.08c	dfr1	dihydrofolate reductase Dfr1 [Schizosaccharomyces pombe 972h-]	12.9898	3.69931	3.69931	0.001273
SPBC646.09c	int6	eukaryotic translation initiation factor 3 subunit E [Schizosaccharomyces pombe 972h-]	0.607229	-0.719688	-0.719688	0.00126
SPBC660.15		mRNA cleavage factor complex subunit (predicted) [Schizosaccharomyces pombe 972h-]	0.823259	-0.280582	-0.280582	0.001253
SPAP32A8.02		xylose and arabinose reductase (predicted) [Schizosaccharomyces pombe 972h-]	1.56391	0.645157	0.645157	0.001248
SPAC644.13c		Rab GTPase binding (predicted) [Schizosaccharomyces pombe 972h-]	3.0675	1.61706	1.61706	0.001227
SPAC4D7.05	sum1	translation initiation factor eIF3i [Schizosaccharomyces pombe 972h-]	1.47458	0.5603	0.5603	0.001218
SPAC25G10.05c	his1	ATP phosphoribosyltransferase [Schizosaccharomyces pombe 972h-]	2.76201	1.46572	1.46572	0.001207
SPAC23C11.03		U3 snoRNP-associated protein Mpp1 (predicted) [Schizosaccharomyces pombe 972h-]	0.400068	-1.32168	-1.32168	0.001181
SPBC18H10.13	rps1402	40S ribosomal protein S14 [Schizosaccharomyces pombe 972h-]	1.80245	0.849959	0.849959	0.001177
SPAC19D5.05c	imp3	U3 snoRNP-associated protein Imp3 (predicted) [Schizosaccharomyces pombe 972h-]	0.3284	-1.60647	-1.60647	0.001176
SPBC24C6.11	cwf14	G10 protein [Schizosaccharomyces pombe 972h-]	1.26515	0.33931	0.33931	0.001169
SPAC9G1.03c	rpl3001	60S ribosomal protein L30 [Schizosaccharomyces pombe 972h-]	0.214365	-2.22186	-2.22186	0.001158
SPAC17G6.06	rps2401	40S ribosomal protein S24 [Schizosaccharomyces pombe 972h-]	0.232734	-2.10325	-2.10325	0.001139
SPBC1289.07c	rpc40	DNA-directed RNA polymerase I and III subunit Rpc40 [Schizosaccharomyces pombe 972h-]	1.08092	0.112266	0.112266	0.001122
SPBC26H8.07c	nda3	tubulin beta Nda3 [Schizosaccharomyces pombe 972h-]	1.47751	0.563171	0.563171	0.001117
SPAC57A7.10c	sec21	coatomer gamma subunit Sec21 (predicted) [Schizosaccharomyces pombe 972h-]	22.26	4.47638	4.47638	0.001113
SPBC16A3.04	rsm25	mitochondrial ribosomal protein subunit Rsm25 (predicted) [Schizosaccharomyces pombe 972h-]	2.70416	1.43518	1.43518	0.001106
SPBC365.03c	rpl2101	60S ribosomal protein L21 [Schizosaccharomyces pombe 972h-]	1.21508	0.281048	0.281048	0.001096
SPAC56F8.10	met9	methylenetetrahydrofolate reductase Met9 [Schizosaccharomyces pombe 972h-]	0.551185	-0.859391	-0.859391	0.001093
SPAC3A12.10	rpl2001	60S ribosomal protein L20 [Schizosaccharomyces pombe 972h-]	0.38535	-1.37576	-1.37576	0.001089
SPAC27D7.07c	smd1	Sm snRNP core protein Smd1 [Schizosaccharomyces pombe 972h-]	1.11582	0.158107	0.158107	0.001079
SPAC3G9.09c	tif211	translation initiation factor eIF2 alpha subunit [Schizosaccharomyces pombe 972h-]	0.46722	-1.09783	-1.09783	0.001069
SPAC3A11.12c	rpt5	19S proteasome regulatory subunit Rpt5 (predicted) [Schizosaccharomyces pombe 972h-]	5.15942	2.36721	2.36721	0.001068
SPAC22A12.16		ATP-citrate synthase subunit 2 (predicted) [Schizosaccharomyces pombe 972h-]	1.29126	0.368782	0.368782	0.001064
SPBC14C8.12	rpb8	DNA-directed RNA polymerase I, II and III subunit Rpb8 [Schizosaccharomyces pombe 972h-]	1.45417	0.540193	0.540193	0.001047
SPAC24C9.12c		glycine hydroxymethyltransferase (predicted) [Schizosaccharomyces pombe 972h-]	0.76514	-0.386204	-0.386204	0.001036
SPAC17C9.03	tif471	translation initiation factor eIF4G [Schizosaccharomyces pombe 972h-]	0.515774	-0.95519	-0.95519	0.00103
SPAC6F6.07c	rps13	40S ribosomal protein S13 [Schizosaccharomyces pombe 972h-]	0.426366	-1.22983	-1.22983	0.001022
SPAC1687.01	rpc19	DNA-directed RNA polymerase I and III subunit Rpc19 [Schizosaccharomyces pombe 972h-]	0.50856	-0.97551	-0.97551	0.00101
SPAC222.12c	atp2	F1-ATPase beta subunit Atp2 [Schizosaccharomyces pombe 972h-]	1.17229	0.229334	0.229334	0.001007
SPAPB17E12.13	rpl1802	0 genes:. 2 proteins in this group did not match any genes. NP_001018228.1:60S ribosomal protein L18 [Schizosaccharomyces pombe 972h-] ;NP_596397.1:60S ribosomal protein L18 [Schizosaccharomyces pombe 972h-] ;	2.07039	1.0499	1.0499	0.001
SPAC139.04c	fap2	L-saccharopine oxidase [Schizosaccharomyces pombe 972h-]	0.761686	-0.392732	-0.392732	0.000994
SPCC24B10.09	rps1702	40S ribosomal protein S17 [Schizosaccharomyces pombe 972h-]	0.963071	-0.054286	-0.054286	0.000991
SPCC622.08c	hta1	0 genes:. 2 proteins in this group did not match any genes. NP_588180.1:histone H2A alpha [Schizosaccharomyces pombe 972h-] ;NP_594421.1:histone H2A beta [Schizosaccharomyces pombe 972h-] ;	0.118839	-3.07292	-3.07292	0.000991
SPCC417.08	tef3	translation elongation factor eEF3 [Schizosaccharomyces pombe 972h-]	2.06329	1.04495	1.04495	0.000978
SPBC4B4.07c	usp102	U1 snRNP-associated protein Usp102 [Schizosaccharomyces pombe 972h-]	1.53375	0.617065	0.617065	0.000977
SPAC343.10	met11	methylenetetrahydrofolate reductase Met11 [Schizosaccharomyces pombe 972h-]	0.521288	-0.939847	-0.939847	0.000955
SPBP8B7.16c	dbp2	ATP-dependent RNA helicase Dbp2 [Schizosaccharomyces pombe 972h-]	0.610398	-0.712178	-0.712178	0.000951
SPBC19G7.10c		topoisomerase II-associated deadenylation-dependent mRNA-decapping factor (predicted) [Schizosaccharomyces pombe 972h-]	0.485377	-1.04282	-1.04282	0.000946
SPBC16A3.08c		protein stm1 [Schizosaccharomyces pombe 972h-]	0.648988	-0.623736	-0.623736	0.00093
SPAC8F11.10c	pvg1	pyruvyl transferase pvg1 [Schizosaccharomyces pombe 972h-]	0.285581	-1.80803	-1.80803	0.000915
SPBC19C2.07	fba1	fructose-bisphosphate aldolase Fba1 [Schizosaccharomyces pombe 972h-]	0.253889	-1.97773	-1.97773	0.000914
SPBC4B4.09	usp105	U1 snRNP-associated protein Usp105 [Schizosaccharomyces pombe 972h-]	0.34542	-1.53358	-1.53358	0.000905
SPBP19A11.03c	mts4	19S proteasome regulatory subunit Mts4 [Schizosaccharomyces pombe 972h-]	2.36745	1.24334	1.24334	0.000902
SPAC57A10.10c	sla1	La-motif domain-containing protein [Schizosaccharomyces pombe 972h-]	0.626389	-0.674869	-0.674869	0.000902
SPBC16G5.11c	bag101	BAG family molecular chaperone regulator Bag101 (predicted) [Schizosaccharomyces pombe 972h-]	0.96875	-0.0458037	-0.0458037	0.000899
SPBC8D2.04	hht2	histone H3 h3.2 [Schizosaccharomyces pombe 972h-]	0.671171	-0.575247	-0.575247	0.000894
SPBC800.06	brx1	ribosome biogenesis protein brx1 [Schizosaccharomyces pombe 972h-]	1.6487	0.721328	0.721328	0.000887
SPBC19G7.14c	cog5	Golgi transport complex subunit Cog5 (predicted) [Schizosaccharomyces pombe 972h-]	0.480132	-1.0585	-1.0585	0.00087
SPBC1711.06	rpl401	60S ribosomal protein L4 [Schizosaccharomyces pombe 972h-]	0.73225	-0.449592	-0.449592	0.000856
SPAC1834.02	aro1	pentafunctional aromatic polypeptide Aro1 (predicted) [Schizosaccharomyces pombe 972h-]	0.553094	-0.854402	-0.854402	0.000849
SPAC4A8.11c	fas2	fatty acid synthase alpha subunit Lsd1 [Schizosaccharomyces pombe 972h-]	7.59091	2.92427	2.92427	0.000835
SPBC29B5.04c		actin cortical patch protein (predicted) [Schizosaccharomyces pombe 972h-]	0.859053	-0.21918	-0.21918	0.000835
SPCC14G10.04		sequence orphan [Schizosaccharomyces pombe 972h-]	0.606593	-0.721198	-0.721198	0.000828
SPCC306.09c	cap1	adenylyl cyclase-associated protein Cap1 [Schizosaccharomyces pombe 972h-]	3.2834	1.71519	1.71519	0.000811
SPAC1006.07		translation initiation factor eIF4A (predicted) [Schizosaccharomyces pombe 972h-]	1.27918	0.355219	0.355219	0.000811
SPBC28F2.03	ppi1	cyclophilin family peptidyl-prolyl cis-trans isomerase Cyp2 [Schizosaccharomyces pombe 972h-]	1.44803	0.53409	0.53409	0.000808
SPBC800.05c	atb2	tubulin alpha 2 [Schizosaccharomyces pombe 972h-]	1.48893	0.574276	0.574276	0.000807
SPBP22H7.08	rps1002	40S ribosomal protein S10 [Schizosaccharomyces pombe 972h-]	0.0631985	-3.98397	-3.98397	0.000803
SPAC31G5.17c	rps1001	40S ribosomal protein S10 [Schizosaccharomyces pombe 972h-]	0.291529	-1.77829	-1.77829	0.000795
SPBC17G9.10	rpl1102	60S ribosomal protein L11 [Schizosaccharomyces pombe 972h-]	2.03856	1.02755	1.02755	0.000793
SPAC19A8.07c		U3 snoRNP-associated protein Imp4 (predicted) [Schizosaccharomyces pombe 972h-]	0.297297	-1.75002	-1.75002	0.000792
SPBC16A3.15c	nda2	tubulin alpha 1 [Schizosaccharomyces pombe 972h-]	1.20213	0.26559	0.26559	0.000791
SPAC1783.08c	rpl1502	60S ribosomal protein L15 [Schizosaccharomyces pombe 972h-]	0.712613	-0.48881	-0.48881	0.000791
SPCC576.11	rpl15	60S ribosomal protein L15 [Schizosaccharomyces pombe 972h-]	0.387745	-1.36682	-1.36682	0.000791
SPBC56F2.02	rpl1901	60S ribosomal protein L19 [Schizosaccharomyces pombe 972h-]	0.289696	-1.78739	-1.78739	0.00079
SPBC29A3.16	rrs1	ribosome biogenesis protein Rrs1 (predicted) [Schizosaccharomyces pombe 972h-]	1.45387	0.539903	0.539903	0.000788
SPCC364.07		D-3 phosphoglycerate dehydrogenase (predicted) [Schizosaccharomyces pombe 972h-]	1.47103	0.556825	0.556825	0.000787
SPBC3D6.08c	lsm1	mRNA decapping complex subunit (predicted) [Schizosaccharomyces pombe 972h-]	0.541753	-0.884293	-0.884293	0.000785
SPCC4G3.07c	phf1	PHD finger containing protein Phf1 [Schizosaccharomyces pombe 972h-]	0.662139	-0.594794	-0.594794	0.00078
SPCC285.08	ret2	coatomer delta subunit Ret2 (predicted) [Schizosaccharomyces pombe 972h-]	4.12169	2.04324	2.04324	0.000779
SPCC5E4.07	rpl2802	60S ribosomal protein L28 [Schizosaccharomyces pombe 972h-]	1.51852	0.602665	0.602665	0.000779
SPCC1682.10	rpn8	19S proteasome regulatory subunit Rpn8 (predicted) [Schizosaccharomyces pombe 972h-]	1.39356	0.478775	0.478775	0.000779
SPBC29B5.03c	rpl26	60S ribosomal protein L26 [Schizosaccharomyces pombe 972h-]	0.39463	-1.34143	-1.34143	0.000779
SPAC11G7.03	idh1	isocitrate dehydrogenase (NAD+) subunit 1 Idh1 [Schizosaccharomyces pombe 972h-]	3.03922	1.6037	1.6037	0.000775
SPBC8D2.18c		adenosylhomocysteinase (predicted) [Schizosaccharomyces pombe 972h-]	0.924551	-0.113175	-0.113175	0.000772
SPAC22H12.04c	rps102	40S ribosomal protein S1 [Schizosaccharomyces pombe 972h-]	1.54049	0.623385	0.623385	0.000761
SPAC959.08	rpl2102	60S ribosomal protein L21 [Schizosaccharomyces pombe 972h-]	0.627581	-0.672128	-0.672128	0.00076
SPAC3H1.07	aru1	arginase Aru1 [Schizosaccharomyces pombe 972h-]	0.719885	-0.474161	-0.474161	0.000753
SPAC8E11.02c	rad24	14-3-3 protein Rad24 [Schizosaccharomyces pombe 972h-]	0.474181	-1.07649	-1.07649	0.000753
SPBC146.14c	sec26	coatomer beta subunit (predicted) [Schizosaccharomyces pombe 972h-]	5.16552	2.36891	2.36891	0.000749
SPAC959.02	sec17	alpha SNAP (predicted) [Schizosaccharomyces pombe 972h-]	0.682234	-0.551661	-0.551661	0.000745
SPAC17D4.01	pex7	peroxin-7 (predicted) [Schizosaccharomyces pombe 972h-]	5.05442	2.33755	2.33755	0.000743
SPBC18E5.08		N-acetyltransferase (predicted) [Schizosaccharomyces pombe 972h-]	1.01644	0.0235227	0.0235227	0.000742
SPCC364.03	rpl1702	60S ribosomal protein L17 [Schizosaccharomyces pombe 972h-]	0.763185	-0.389895	-0.389895	0.000738
SPBC30D10.18c	rpl102	60S ribosomal protein L1 [Schizosaccharomyces pombe 972h-]	1.76923	0.823122	0.823122	0.000736
SPAP8A3.06		U2AF small subunit, U2AF-23 [Schizosaccharomyces pombe 972h-]	0.292994	-1.77106	-1.77106	0.000736
SPCC1183.08c	rpl101	60S ribosomal protein L1 [Schizosaccharomyces pombe 972h-]	0.23432	-2.09345	-2.09345	0.000736
SPBC17G9.09	tif213	translation initiation factor eIF2 gamma subunit (predicted) [Schizosaccharomyces pombe 972h-]	0.689558	-0.536256	-0.536256	0.000733
SPCC736.15		fungal protein associated with endocytosis (predicted) [Schizosaccharomyces pombe 972h-]	0.493594	-1.0186	-1.0186	0.000732
SPBC3B9.10	vti1	SNARE Vti1 (predicted) [Schizosaccharomyces pombe 972h-]	0.855279	-0.225533	-0.225533	0.000721
SPBC16A3.09c	ufd1	Cdc48-Ufd1-Npl4 complex component Ufd1 (predicted) [Schizosaccharomyces pombe 972h-]	5.38636	2.42931	2.42931	0.000711
SPAC23C11.11	cka1	serine/threonine protein kinase Cka1 [Schizosaccharomyces pombe 972h-]	2.61397	1.38624	1.38624	0.000711
SPCC16A11.13	usp106	U1 snRNP-associated protein Usp106 [Schizosaccharomyces pombe 972h-]	0.552611	-0.855664	-0.855664	0.000709
SPCC1682.16	rpt4	19S proteasome regulatory subunit Rpt4 (predicted) [Schizosaccharomyces pombe 972h-]	1.50647	0.591168	0.591168	0.000699
SPBC215.05	gpd1	glycerol-3-phosphate dehydrogenase Gpd1 [Schizosaccharomyces pombe 972h-]	1.08554	0.118408	0.118408	0.000698
SPAC4G9.16c	rpl901	60S ribosomal protein L9 [Schizosaccharomyces pombe 972h-]	0.582418	-0.779874	-0.779874	0.000689
SPAC767.01c	vps1	dynamin family protein Vps1 [Schizosaccharomyces pombe 972h-]	1.27119	0.346176	0.346176	0.000675
SPAC1786.02		phospholipase (predicted) [Schizosaccharomyces pombe 972h-]	0.457938	-1.12678	-1.12678	0.000675
SPBC1289.12	usp109	U1 snRNP-associated protein Usp109 [Schizosaccharomyces pombe 972h-]	0.45098	-1.14886	-1.14886	0.000667
SPAC19A8.15	trp2	tryptophan synthase (predicted) [Schizosaccharomyces pombe 972h-]	1.84551	0.884016	0.884016	0.000657
SPAC56E4.04c	cut6	acetyl-CoA/biotin carboxylase [Schizosaccharomyces pombe 972h-]	8.26582	3.04716	3.04716	0.000653
SPAC1782.10c	nhp2	box H/ACA snoRNP complex subunit Nhp2 [Schizosaccharomyces pombe 972h-]	0.180915	-2.46662	-2.46662	0.000637
SPBC3B8.03		saccharopine dehydrogenase (predicted) [Schizosaccharomyces pombe 972h-]	2.536	1.34255	1.34255	0.000634
SPAC25G10.01		RNA-binding protein [Schizosaccharomyces pombe 972h-]	0.921053	-0.118644	-0.118644	0.00063
SPAC4F8.07c	hxk2	hexokinase 2 [Schizosaccharomyces pombe 972h-]	6.33333	2.66297	2.66297	0.000627
SPBC20F10.01	gar1	snoRNP pseudouridylase box H/ACA snoRNP complex protein Gar1 [Schizosaccharomyces pombe 972h-]	1.07917	0.109927	0.109927	0.000627
SPAC607.05	rpn9	19S proteasome regulatory subunit Rpn9 [Schizosaccharomyces pombe 972h-]	3.48315	1.80039	1.80039	0.00062
SPAC821.05		translation initiation factor eIF3h (p40) [Schizosaccharomyces pombe 972h-]	4.85039	2.2781	2.2781	0.000616
SPCC1223.14		chorismate synthase (predicted) [Schizosaccharomyces pombe 972h-]	2.70175	1.4339	1.4339	0.000616
SPAC22G7.06c	ura1	carbamoyl-phosphate synthase (glutamine hydrolyzing), aspartate carbamoyltransferase Ura1 [Schizosaccharomyces pombe 972h-]	20.4667	4.3552	4.3552	0.000614
SPBC16G5.01	rpn12	19S proteasome regulatory subunit Rpn12 [Schizosaccharomyces pombe 972h-]	3.62874	1.85947	1.85947	0.000606
SPBC660.13c	ssb1	DNA replication factor A subunit Ssb1 [Schizosaccharomyces pombe 972h-]	0.650485	-0.620411	-0.620411	0.000603
SPBC609.05	pob3	FACT complex component Pob3 [Schizosaccharomyces pombe 972h-]	0.621649	-0.685827	-0.685827	0.000603
SPBC776.04	sec2302	COPII cargo receptor subunit Sec23b (predicted) [Schizosaccharomyces pombe 972h-]	10.1525	3.34377	3.34377	0.000599
SPBP8B7.05c		carbonic anhydrase (predicted) [Schizosaccharomyces pombe 972h-]	1.45499	0.541007	0.541007	0.000598
SPBC776.11	rpl2801	60S ribosomal protein L28 [Schizosaccharomyces pombe 972h-]	0.179921	-2.47456	-2.47456	0.000595
SPCC777.09c	arg1	acetylornithine aminotransferase [Schizosaccharomyces pombe 972h-]	0.579102	-0.788112	-0.788112	0.000593
SPCC1322.15	rpl3402	0 genes:. 2 proteins in this group did not match any genes. NP_588143.1:60S ribosomal protein L34 [Schizosaccharomyces pombe 972h-] ;NP_594438.1:60S ribosomal protein L34 [Schizosaccharomyces pombe 972h-] ;	0.721814	-0.470302	-0.470302	0.000589
SPBC660.16		phosphogluconate dehydrogenase, decarboxylating [Schizosaccharomyces pombe 972h-]	0.713075	-0.487874	-0.487874	0.000589
SPBC18H10.03	tif35	translation initiation factor eIF3g [Schizosaccharomyces pombe 972h-]	1.21339	0.279042	0.279042	0.00058
SPBC2G5.06c	hmt2	sulfide-quinone oxidoreductase [Schizosaccharomyces pombe 972h-]	1.29252	0.370183	0.370183	0.00057
SPBC18H10.04c	sce3	translation initiation factor (predicted) [Schizosaccharomyces pombe 972h-]	0.190444	-2.39256	-2.39256	0.000566
SPBC27.08c	sua1	sulfate adenylyltransferase [Schizosaccharomyces pombe 972h-]	0.192083	-2.3802	-2.3802	0.000558
SPAC926.09c	fas1	fatty acid synthase beta subunit Fas1 [Schizosaccharomyces pombe 972h-]	4.25385	2.08877	2.08877	0.000553
SPBC8D2.13	shq1	box H/ACA snoRNP assembly protein Shq1 (predicted) [Schizosaccharomyces pombe 972h-]	1.57143	0.652077	0.652077	0.00055
SPBC25H2.12c	cct7	chaperonin-containing T-complex eta subunit Cct7 [Schizosaccharomyces pombe 972h-]	6.77778	2.76081	2.76081	0.000549
SPBC3B9.19	mge1	mitochondrial GrpE domain chaperone protein (predicted) [Schizosaccharomyces pombe 972h-]	2.67157	1.41769	1.41769	0.000545
SPBC21B10.10	rps402	0 genes:. 2 proteins in this group did not match any genes. NP_595677.1:40S ribosomal protein S4 [Schizosaccharomyces pombe 972h-] ;NP_596350.1:40S ribosomal protein S4 [Schizosaccharomyces pombe 972h-] ;	0.175258	-2.51245	-2.51245	0.000544
SPBC36B7.07	tlg1	SNARE Tgl1 (predicted) [Schizosaccharomyces pombe 972h-]	0.336234	-1.57246	-1.57246	0.000541
SPBC17D11.07c	rpn2	19S proteasome regulatory subunit Rpn2 (predicted) [Schizosaccharomyces pombe 972h-]	1.91459	0.937036	0.937036	0.000538
SPBC16H5.08c		ATP-binding cassette sub-family F protein [Schizosaccharomyces pombe 972h-]	2.06641	1.04712	1.04712	0.000529
SPAC17A2.13c	rad25	14-3-3 protein Rad25 [Schizosaccharomyces pombe 972h-]	1.05389	0.0757273	0.0757273	0.000528
SPAC2C4.15c	ubx2	UBX domain protein Ubx2 [Schizosaccharomyces pombe 972h-]	0.765306	-0.385891	-0.385891	0.000525
SPAC1805.16c		purine nucleoside phosphorylase (predicted) [Schizosaccharomyces pombe 972h-]	3.60417	1.84967	1.84967	0.000519
SPBC839.04	rpl803	60S ribosomal protein L2 [Schizosaccharomyces pombe 972h-]	0.964552	-0.0520687	-0.0520687	0.000517
SPAC4A8.15c	cdc3	profilin [Schizosaccharomyces pombe 972h-]	0.484934	-1.04414	-1.04414	0.000515
SPACUNK4.10		glyoxylate reductase (predicted) [Schizosaccharomyces pombe 972h-]	0.419196	-1.2543	-1.2543	0.000511
SPAC19B12.06c		rhomboid family protease [Schizosaccharomyces pombe 972h-]	2.91379	1.5429	1.5429	0.000507
SPAC3A12.18	zwf1	glucose-6-phosphate 1-dehydrogenase (predicted) [Schizosaccharomyces pombe 972h-]	2.80556	1.48829	1.48829	0.000505
SPAC694.04c		conserved eukaryotic protein [Schizosaccharomyces pombe 972h-]	0.906643	-0.141394	-0.141394	0.000505
SPAC1F7.05	cdc22	ribonucleoside reductase large subunit Cdc22 [Schizosaccharomyces pombe 972h-]	3.00599	1.58784	1.58784	0.000502
SPBP23A10.07	rpa2	DNA-directed RNA polymerase I complex subunit Rpa2 [Schizosaccharomyces pombe 972h-]	1.002	0.00288251	0.00288251	0.000501
SPCC962.06c	bpb1	zinc finger splicing factor Bpb1 [Schizosaccharomyces pombe 972h-]	0.342681	-1.54506	-1.54506	0.000501
SPAC2F7.11	nrd1	RNA-binding protein Nrd1 [Schizosaccharomyces pombe 972h-]	0.726872	-0.460226	-0.460226	0.000495
SPBC354.07c		oxysterol binding protein (predicted) [Schizosaccharomyces pombe 972h-]	0.334462	-1.58009	-1.58009	0.000494
SPAC1071.10c	pma1	P-type proton ATPase, P3-type Pma1 [Schizosaccharomyces pombe 972h-]	3.34014	1.73991	1.73991	0.000491
SPBP8B7.18c		TENA/THI family protein [Schizosaccharomyces pombe 972h-]	5.95122	2.57319	2.57319	0.000488
SPAC23G3.01	rpb2	RNA polymerase II complex subunit Rpb2 [Schizosaccharomyces pombe 972h-]	12.8158	3.67985	3.67985	0.000487
SPAC23D3.08	usp108	U1 snRNP-associated protein Usp108 [Schizosaccharomyces pombe 972h-]	0.201078	-2.31417	-2.31417	0.000485
SPBP8B7.11	nxt3	ubiquitin protease cofactor Glp1 (predicted) [Schizosaccharomyces pombe 972h-]	0.76886	-0.379207	-0.379207	0.000479
SPBC19C7.06	prs1	cytoplasmic proline-tRNA ligase Prs1 (predicted) [Schizosaccharomyces pombe 972h-]	1.67958	0.748098	0.748098	0.000477
SPBC4C3.07		translation initiation factor eIF3f [Schizosaccharomyces pombe 972h-]	0.79062	-0.338944	-0.338944	0.000472
SPCC1235.02	bio2	biotin synthase [Schizosaccharomyces pombe 972h-]	0.945674	-0.0805851	-0.0805851	0.00047
SPAC23D3.12		inorganic phosphate transporter (predicted) [Schizosaccharomyces pombe 972h-]	0.206897	-2.27302	-2.27302	0.000468
SPBC4F6.04	rpl2502	60S ribosomal protein L25 [Schizosaccharomyces pombe 972h-]	0.321107	-1.63887	-1.63887	0.000464
SPBC4.03c		COPII-coated vesicle component Sfb3 (predicted) [Schizosaccharomyces pombe 972h-]	3.01961	1.59436	1.59436	0.000462
SPCC1235.04c		FAD synthetase (predicted) [Schizosaccharomyces pombe 972h-]	2.68421	1.4245	1.4245	0.000459
SPCC1902.02	mug72	oxidoreductase (predicted) [Schizosaccharomyces pombe 972h-]	0.682635	-0.550814	-0.550814	0.000456
SPBC3H7.04		mitochondrial ribosomal protein subunit S26 (predicted) [Schizosaccharomyces pombe 972h-]	0.720517	-0.472896	-0.472896	0.000446
SPAC30D11.12	rpl3802	60S ribosomal protein L38 [Schizosaccharomyces pombe 972h-]	0.36289	-1.4624	-1.4624	0.000442
SPCPB16A4.05c		urease accessory protein UREG (predicted) [Schizosaccharomyces pombe 972h-]	1.11646	0.158926	0.158926	0.000441
SPAC23H3.09c	gly1	threonine aldolase Gly1 (predicted) [Schizosaccharomyces pombe 972h-]	1.20833	0.273018	0.273018	0.000435
SPAC4D7.09	tif223	translation initiation factor eIF2B gamma subunit (predicted) [Schizosaccharomyces pombe 972h-]	2.19192	1.13219	1.13219	0.000434
SPCC1682.14	rpl1902	60S ribosomal protein L19 [Schizosaccharomyces pombe 972h-]	0.772242	-0.372875	-0.372875	0.000434
SPBC2G5.05		transketolase (predicted) [Schizosaccharomyces pombe 972h-]	0.657056	-0.605911	-0.605911	0.000433
SPBC1778.06c	fim1	fimbrin [Schizosaccharomyces pombe 972h-]	2.90541	1.53874	1.53874	0.00043
SPAC56E4.03		aromatic aminotransferase (predicted) [Schizosaccharomyces pombe 972h-]	1.28443	0.36113	0.36113	0.000429
SPCC285.17	spp27	RNA polymerase I upstream activation factor complex subunit Spp27 [Schizosaccharomyces pombe 972h-]	0.619118	-0.691715	-0.691715	0.000421
SPAC1B1.01	deb1	transcription factor Deb1/Rdp1 [Schizosaccharomyces pombe 972h-]	1.44718	0.533247	0.533247	0.000411
SPCC330.13	rpc37	DNA-directed RNA polymerase III complex subunit Rpc37 (predicted) [Schizosaccharomyces pombe 972h-]	0.865385	-0.208587	-0.208587	0.000405
SPBC56F2.12	ilv5	acetohydroxyacid reductoisomerase (predicted) [Schizosaccharomyces pombe 972h-]	0.453527	-1.14074	-1.14074	0.000405
SPBC36.05c	clr6	histone deacetylase (class I) Clr6 [Schizosaccharomyces pombe 972h-]	3.60714	1.85086	1.85086	0.000404
SPAC26H5.07c		seven transmembrane receptor protein (predicted) [Schizosaccharomyces pombe 972h-]	0.819106	-0.287878	-0.287878	0.000403
SPBC26H8.06	grx4	glutaredoxin Grx4 [Schizosaccharomyces pombe 972h-]	1.44604	0.532111	0.532111	0.000402
SPBC16D10.06	zrt1	ZIP zinc transporter Zrt1 [Schizosaccharomyces pombe 972h-]	0.556172	-0.846397	-0.846397	0.000401
SPBC902.04		RNA-binding protein [Schizosaccharomyces pombe 972h-]	0.497519	-1.00718	-1.00718	0.000401
SPCC1322.05c		leukotriene A-4 hydrolase (predicted) [Schizosaccharomyces pombe 972h-]	2.70748	1.43695	1.43695	0.000398
SPBC646.10c		U3 snoRNP protein Nop56 (predicted) [Schizosaccharomyces pombe 972h-]	0.96577	-0.0502482	-0.0502482	0.000395
SPBC146.09c	lsd1	histone demethylase SWIRM1 [Schizosaccharomyces pombe 972h-]	0.448354	-1.15729	-1.15729	0.000395
SPBC11G11.05	rpa34	DNA-directed RNA polymerase I complex subunit Rpa34 (predicted) [Schizosaccharomyces pombe 972h-]	0.394153	-1.34317	-1.34317	0.000391
SPAC5H10.06c	adh4	alcohol dehydrogenase Adh4 [Schizosaccharomyces pombe 972h-]	0.484395	-1.04575	-1.04575	0.000388
SPAC21E11.03c	pcr1	transcription factor Pcr1 [Schizosaccharomyces pombe 972h-]	0.722642	-0.468648	-0.468648	0.000383
SPAC31G5.04		homoisocitrate dehydrogenase [Schizosaccharomyces pombe 972h-]	0.6096	-0.714065	-0.714065	0.000381
SPAC23G3.11	rpn6	19S proteasome regulatory subunit Rpn6 (predicted) [Schizosaccharomyces pombe 972h-]	1.41045	0.496153	0.496153	0.000378
SPBC2G2.13c		deoxycytidylate deaminase (predicted) [Schizosaccharomyces pombe 972h-]	0.448931	-1.15543	-1.15543	0.000378
SPBC3B9.07c	rpa43	DNA-directed RNA polymerase I complex subunit Rpa43 [Schizosaccharomyces pombe 972h-]	0.412664	-1.27696	-1.27696	0.000378
SPBC119.01	rpn3	19S proteasome regulatory subunit Rpn3 [Schizosaccharomyces pombe 972h-]	4.13187	2.04679	2.04679	0.000376
SPAC227.06		Rab GTPase binding (predicted) [Schizosaccharomyces pombe 972h-]	1.03297	0.0467942	0.0467942	0.000376
SPAC12B10.03	bun62	WD repeat-containing protein [Schizosaccharomyces pombe 972h-]	2.24551	1.16704	1.16704	0.000375
SPBC839.16		C1-5,6,7,8-tetrahydrofolate (THF) synthase [Schizosaccharomyces pombe 972h-]	0.597444	-0.743124	-0.743124	0.000374
SPAC18B11.06		U3 snoRNP-associated protein Lcp5 (predicted) [Schizosaccharomyces pombe 972h-]	2.67626	1.42022	1.42022	0.000372
SPAP8A3.09c	paa1	protein phosphatase regulatory subunit Paa1 [Schizosaccharomyces pombe 972h-]	2.44737	1.29123	1.29123	0.000372
SPCC330.05c	ura4	orotidine 5'-phosphate decarboxylase Ura4 [Schizosaccharomyces pombe 972h-]	2.18824	1.12977	1.12977	0.000372
SPAC13G6.02c	rps101	40S ribosomal protein S1 [Schizosaccharomyces pombe 972h-]	1.18153	0.240655	0.240655	0.000371
SPBC146.07	prp2	U2AF large subunit (U2AF-59) [Schizosaccharomyces pombe 972h-]	0.21734	-2.20197	-2.20197	0.000371
SPAC694.05c	rps2502	0 genes:. 2 proteins in this group did not match any genes. NP_594485.1:40S ribosomal protein S25 [Schizosaccharomyces pombe 972h-] ;NP_595515.1:40S ribosomal protein S25 [Schizosaccharomyces pombe 972h-] ;	0.289536	-1.78819	-1.78819	0.000368
SPAC6G10.04c		20S proteasome component alpha 6 subunit Pre5 (predicted) [Schizosaccharomyces pombe 972h-]	0.720559	-0.472812	-0.472812	0.000361
SPAC17A2.03c	vma6	V-type ATPase V0 subunit d (predicted) [Schizosaccharomyces pombe 972h-]	2.68939	1.42728	1.42728	0.000355
SPAC637.06		alpha-1,2-galactosyltransferase (predicted) [Schizosaccharomyces pombe 972h-]	2.67939	1.4219	1.4219	0.000351
SPAC23D3.04c	gpd2	glycerol-3-phosphate dehydrogenase Gpd2 [Schizosaccharomyces pombe 972h-]	1.45041	0.536464	0.536464	0.000351
SPAC24B11.06c	sty1	MAP kinase Sty1 [Schizosaccharomyces pombe 972h-]	2.68462	1.42472	1.42472	0.000349
SPBPB7E8.02		PSP1 family protein [Schizosaccharomyces pombe 972h-]	0.398857	-1.32606	-1.32606	0.000349
SPBC776.03		homoserine dehydrogenase (predicted) [Schizosaccharomyces pombe 972h-]	1.43802	0.52408	0.52408	0.000348
SPACUNK4.16c		alpha,alpha-trehalose-phosphate synthase (predicted) [Schizosaccharomyces pombe 972h-]	3.60417	1.84967	1.84967	0.000346
SPAC29A4.15		cytoplasmic serine-tRNA ligase Srs1 (predicted) [Schizosaccharomyces pombe 972h-]	3.39604	1.76385	1.76385	0.000343
SPAC24H6.07	rps901	0 genes:. 2 proteins in this group did not match any genes. NP_592945.1:40S ribosomal protein S9 [Schizosaccharomyces pombe 972h-] ;NP_595840.1:40S ribosomal protein S9 [Schizosaccharomyces pombe 972h-] ;	0.241185	-2.05179	-2.05179	0.000342
SPBC359.03c	aat1	amino acid permease [Schizosaccharomyces pombe 972h-]	0.435173	-1.20034	-1.20034	0.000339
SPAC1F12.07		phosphoserine aminotransferase (predicted) [Schizosaccharomyces pombe 972h-]	0.72103	-0.471869	-0.471869	0.000336
SPBC685.06	rps001	40S ribosomal protein S0A [Schizosaccharomyces pombe 972h-]	0.273616	-1.86978	-1.86978	0.000336
SPBC29A10.15	orc1	origin recognition complex subunit Orc1 [Schizosaccharomyces pombe 972h-]	5.21875	2.3837	2.3837	0.000334
SPAC23A1.12c	frs1	phenylalanine-tRNA ligase beta subunit Frs1 (predicted) [Schizosaccharomyces pombe 972h-]	4.38158	2.13145	2.13145	0.000333
SPAC23A1.11	rpl1602	0 genes:. 2 proteins in this group did not match any genes. NP_594441.1:60S ribosomal protein L16 [Schizosaccharomyces pombe 972h-] ;NP_595253.1:60S ribosomal protein L16 [Schizosaccharomyces pombe 972h-] ;	0.263492	-1.92417	-1.92417	0.000332
SPAC4D7.13	usp104	U1 snRNP-associated protein Usp104 [Schizosaccharomyces pombe 972h-]	0.531502	-0.911852	-0.911852	0.000329
SPAPB1E7.07	glt1	glutamate synthase Glt1 (predicted) [Schizosaccharomyces pombe 972h-]	10.2188	3.35315	3.35315	0.000327
SPAC140.02	gar2	nucleolar protein required for rRNA processing [Schizosaccharomyces pombe 972h-]	0.225985	-2.1457	-2.1457	0.000327
SPCC1223.07c	drs1	cytoplasmic aspartate-tRNA ligase Drs1 (predicted) [Schizosaccharomyces pombe 972h-]	2.05732	1.04077	1.04077	0.000323
SPBC30D10.03c		IMP 5'-nucleotidase (predicted) [Schizosaccharomyces pombe 972h-]	1.15771	0.211269	0.211269	0.000323
SPAC23G3.06		U3 snoRNP protein Nop58 (predicted) [Schizosaccharomyces pombe 972h-]	0.482759	-1.05063	-1.05063	0.000322
SPAC7D4.07c	trx1	cytosolic thioredoxin Trx1 [Schizosaccharomyces pombe 972h-]	0.0965392	-3.37274	-3.37274	0.000318
SPCP1E11.06	apl4	AP-1 adaptor complex gamma subunit Apl4 [Schizosaccharomyces pombe 972h-]	5.96226	2.57586	2.57586	0.000316
SPAC3A12.11c	cwf2	RNA-binding protein Cwf2 [Schizosaccharomyces pombe 972h-]	2.7069	1.43664	1.43664	0.000314
SPAC1751.03		translation initiation factor eIF3m [Schizosaccharomyces pombe 972h-]	1.39556	0.48084	0.48084	0.000314
SPBC887.17		transmembrane transporter (predicted) [Schizosaccharomyces pombe 972h-]	0.433702	-1.20523	-1.20523	0.000314
SPAC1687.22c	puf3	RNA-binding protein Puf3 (predicted) [Schizosaccharomyces pombe 972h-]	5.13115	2.35928	2.35928	0.000313
SPBC21B10.05c	pop3	WD repeat protein Pop3 [Schizosaccharomyces pombe 972h-]	2.15862	1.11011	1.11011	0.000313
SPBC3D6.02	but2	But2 family protein But2 [Schizosaccharomyces pombe 972h-]	1.34483	0.427421	0.427421	0.000312
SPCC794.12c	mae2	malic enzyme, malate dehydrogenase (oxaloacetate decarboxylating), Mae2 [Schizosaccharomyces pombe 972h-]	0.96875	-0.0458037	-0.0458037	0.00031
SPCC364.06	nap1	nucleosome assembly protein Nap1 [Schizosaccharomyces pombe 972h-]	0.448625	-1.15642	-1.15642	0.00031
SPAC1F5.06	lsh1	ER heat shock protein Lhs1 (predicted) [Schizosaccharomyces pombe 972h-]	3.8625	1.94953	1.94953	0.000309
SPAC26F1.03	pda1	pyruvate dehydrogenase e1 component alpha subunit Pda1 (predicted) [Schizosaccharomyces pombe 972h-]	0.796392	-0.32845	-0.32845	0.000309
SPAC17A5.15c		glutamate-tRNA ligase (predicted) [Schizosaccharomyces pombe 972h-]	4.87302	2.28481	2.28481	0.000307
SPBC14C8.02	tim44	TIM23 translocase complex subunit Tim44 (predicted) [Schizosaccharomyces pombe 972h-]	0.723404	-0.467126	-0.467126	0.000306
SPAC25G10.08		translation initiation factor eIF3b (p84) [Schizosaccharomyces pombe 972h-]	2.44355	1.28898	1.28898	0.000303
SPBC1921.01c	rpl35b	60S ribosomal protein L33 [Schizosaccharomyces pombe 972h-]	0.72488	-0.464185	-0.464185	0.000303
SPCP31B10.08c	rpl35a	60S ribosomal protein L33 [Schizosaccharomyces pombe 972h-]	0.362874	-1.46246	-1.46246	0.000303
SPBC8E4.04		aldo/keto reductase involved in pentose catabolism (predicted) [Schizosaccharomyces pombe 972h-]	0.621399	-0.686408	-0.686408	0.000302
SPBC17D11.05	tif32	translation initiation factor eIF3a [Schizosaccharomyces pombe 972h-]	0.539427	-0.890502	-0.890502	0.000301
SPAC3A11.10c		dipeptidyl peptidase (predicted) [Schizosaccharomyces pombe 972h-]	1.35	0.432959	0.432959	0.000297
SPBC1539.09c	trp1	anthranilate synthase component II (predicted) [Schizosaccharomyces pombe 972h-]	2.50847	1.32681	1.32681	0.000296
SPBC8D2.09c	msl1	U2 snRNP-associated protein Msl1 (predicted) [Schizosaccharomyces pombe 972h-]	0.290069	-1.78553	-1.78553	0.000295
SPBC1289.11	spf38	splicing factor Spf38 [Schizosaccharomyces pombe 972h-]	0.724311	-0.465319	-0.465319	0.000289
SPAPB18E9.02c	ppk18	serine/threonine protein kinase Ppk18 (predicted) [Schizosaccharomyces pombe 972h-]	0.839181	-0.252946	-0.252946	0.000287
SPBC14C8.03	fma2	methionine aminopeptidase Fma2 (predicted) [Schizosaccharomyces pombe 972h-]	1.07519	0.104589	0.104589	0.000286
SPAC22F8.08	sec24	COPII cargo receptor Sec24/Sfb2 subunit [Schizosaccharomyces pombe 972h-]	2.91753	1.54475	1.54475	0.000283
SPBC24C6.04		delta-1-pyrroline-5-carboxylate dehydrogenase (predicted) [Schizosaccharomyces pombe 972h-]	1.1417	0.191184	0.191184	0.000282
SPAC6G10.07		nuclear cap-binding complex large subunit (predicted) [Schizosaccharomyces pombe 972h-]	0.696296	-0.522227	-0.522227	0.000282
SPBC31F10.13c	hip1	hira protein, histone chaperone Hip1 [Schizosaccharomyces pombe 972h-]	5.85417	2.54946	2.54946	0.000281
SPAPB24D3.08c		NADP-dependent oxidoreductase (predicted) [Schizosaccharomyces pombe 972h-]	1.44845	0.534513	0.534513	0.000281
SPAC343.14c		translation initiation factor eIF2B beta subunit (predicted) [Schizosaccharomyces pombe 972h-]	1.6185	0.694655	0.694655	0.00028
SPAC5H10.10		NADPH dehydrogenase (predicted) [Schizosaccharomyces pombe 972h-]	0.809249	-0.305345	-0.305345	0.00028
SPBC119.10	asn1	asparagine synthetase [Schizosaccharomyces pombe 972h-]	2.27049	1.183	1.183	0.000277
SPAC30C2.04		cofactor for methionyl-and glutamyl-tRNA synthetases (predicted) [Schizosaccharomyces pombe 972h-]	1.0757	0.105272	0.105272	0.00027
SPBC1709.18	tif452	translation initiation factor eIF4E 4F complex subunit [Schizosaccharomyces pombe 972h-]	0.723118	-0.467696	-0.467696	0.000269
SPCC584.01c		sulfite reductase NADPH flavoprotein subunit (predicted) [Schizosaccharomyces pombe 972h-]	3.98507	1.99461	1.99461	0.000267
SPBC56F2.09c	arg5	arginine specific carbamoyl-phosphate synthase subunit Arg5 (predicted) [Schizosaccharomyces pombe 972h-]	0.540816	-0.886789	-0.886789	0.000265
SPAP8A3.07c		phospho-2-dehydro-3-deoxyheptonate aldolase (predicted) [Schizosaccharomyces pombe 972h-]	0.618267	-0.693698	-0.693698	0.000264
SPAC26F1.04c	etr1	enoyl-[acyl-carrier protein] reductase (predicted) [Schizosaccharomyces pombe 972h-]	0.542094	-0.883384	-0.883384	0.000264
SPCC24B10.21	tpi1	triosephosphate isomerase [Schizosaccharomyces pombe 972h-]	0.415482	-1.26714	-1.26714	0.000263
SPBC9B6.10	cdc37	Hsp90 co-chaperone Cdc37 [Schizosaccharomyces pombe 972h-]	2.69072	1.42799	1.42799	0.000261
SPBC215.15	sec13	COPII-coated vesicle component Sec13 [Schizosaccharomyces pombe 972h-]	1.72185	0.783963	0.783963	0.00026
SPAC9E9.03	leu2	3-isopropylmalate dehydratase Leu2 (predicted) [Schizosaccharomyces pombe 972h-]	0.723464	-0.467007	-0.467007	0.000259
SPCC191.02c		acetyl-CoA ligase (predicted) [Schizosaccharomyces pombe 972h-]	3.79412	1.92376	1.92376	0.000258
SPAC19B12.02c	gas1	cell wall protein Gas1, 1,3-beta-glucanosyltransferase (predicted) [Schizosaccharomyces pombe 972h-]	1.01594	0.0228099	0.0228099	0.000255
SPAPB1E7.10	rpc17	DNA-directed RNA polymerase III complex subunit Rpc17 [Schizosaccharomyces pombe 972h-]	0.727794	-0.458399	-0.458399	0.000254
SPBC1773.10c	nrs1	cytoplasmic asparagine-tRNA ligase Nrs1 (predicted) [Schizosaccharomyces pombe 972h-]	3.1375	1.64962	1.64962	0.000251
SPBC17G9.11c	pyr1	pyruvate carboxylase Pyr1 [Schizosaccharomyces pombe 972h-]	1.65132	0.723616	0.723616	0.000251
SPBC887.10	mcs4	response regulator Mcs4 [Schizosaccharomyces pombe 972h-]	1.15668	0.209992	0.209992	0.000251
SPAC24C9.06c		aconitate hydratase (predicted) [Schizosaccharomyces pombe 972h-]	4.2931	2.10202	2.10202	0.000249
SPAC29A4.08c	prp19	ubiquitin-protein ligase E4 [Schizosaccharomyces pombe 972h-]	1.33871	0.420843	0.420843	0.000249
SPCC757.09c	rnc1	RNA-binding protein [Schizosaccharomyces pombe 972h-]	2.16667	1.11548	1.11548	0.000247
SPAC27F1.09c	prp10	U2 snRNP-associated protein Sap155 [Schizosaccharomyces pombe 972h-]	0.665761	-0.586924	-0.586924	0.000245
SPAC16E8.07c	vph1	V-type ATPase V0 subunit a (predicted) [Schizosaccharomyces pombe 972h-]	0.429072	-1.22071	-1.22071	0.000245
SPAC14C4.14	atp1	F1-ATPase alpha subunit [Schizosaccharomyces pombe 972h-]	1.44379	0.529858	0.529858	0.000244
SPAPJ698.03c	prp12	U2 snRNP-associated protein Sap130 (predicted) [Schizosaccharomyces pombe 972h-]	1.30481	0.383843	0.383843	0.000244
SPBP4G3.02	pho1	acid phosphatase Pho1 [Schizosaccharomyces pombe 972h-]	0.815436	-0.294356	-0.294356	0.000243
SPBC19F5.04		aspartate kinase (predicted) [Schizosaccharomyces pombe 972h-]	0.462857	-1.11136	-1.11136	0.000243
SPBC17D1.03c		exosome subunit Rrp43 (predicted) [Schizosaccharomyces pombe 972h-]	0.726727	-0.460515	-0.460515	0.000242
SPAC1556.02c	sdh1	succinate dehydrogenase Sdh1 (predicted) [Schizosaccharomyces pombe 972h-]	0.760252	-0.39545	-0.39545	0.000241
SPAC23E2.02	lsd2	histone demethylase SWIRM2 (predicted) [Schizosaccharomyces pombe 972h-]	0.541761	-0.884272	-0.884272	0.00024
SPBC16H5.10c	prp43	ATP-dependent RNA helicase Prp43 (predicted) [Schizosaccharomyces pombe 972h-]	1.92742	0.94667	0.94667	0.000239
SPAC17A5.14	exo2	exonuclease II Exo2 [Schizosaccharomyces pombe 972h-]	0.92549	-0.11171	-0.11171	0.000236
SPBC31F10.11c	cwf4	complexed with Cdc5 protein Cwf4 [Schizosaccharomyces pombe 972h-]	0.781457	-0.355762	-0.355762	0.000236
SPBC11B10.10c	pht1	histone H2A variant H2A.Z, Pht1 [Schizosaccharomyces pombe 972h-]	0.138807	-2.84885	-2.84885	0.000235
SPBC215.12	cwf10	GTPase Cwf10 (predicted) [Schizosaccharomyces pombe 972h-]	0.847273	-0.239102	-0.239102	0.000233
SPCC4G3.14	mdj1	mitochondrial DNAJ domain protein Mdj1 (predicted) [Schizosaccharomyces pombe 972h-]	2.67442	1.41923	1.41923	0.00023
SPCC11E10.05c	ynd1	nucleoside diphosphatase Ynd1 [Schizosaccharomyces pombe 972h-]	0.966245	-0.0495395	-0.0495395	0.000229
SPBC839.10	usp107	U1 snRNP-associated protein Usp107 [Schizosaccharomyces pombe 972h-]	0.439539	-1.18594	-1.18594	0.000229
SPCC16C4.09	sts5	RNB-like protein [Schizosaccharomyces pombe 972h-]	3.61905	1.85561	1.85561	0.000228
SPBC24C6.05	sec28	coatomer epsilon subunit (predicted) [Schizosaccharomyces pombe 972h-]	1.43671	0.522768	0.522768	0.000227
SPAC12G12.03	cip2	RNA-binding protein Cip2 [Schizosaccharomyces pombe 972h-]	0.482979	-1.04997	-1.04997	0.000227
SPAC13G6.07c	rps601	40S ribosomal protein S6 [Schizosaccharomyces pombe 972h-]	0.115741	-3.11103	-3.11103	0.000225
SPAC222.09	seb1	RNA-binding protein Seb1 [Schizosaccharomyces pombe 972h-]	2.04587	1.03272	1.03272	0.000223
SPAC26A3.08	smb1	Sm snRNP core protein Smb1 [Schizosaccharomyces pombe 972h-]	0.289987	-1.78594	-1.78594	0.000223
SPAPB1E7.03	rpc82	DNA-directed RNA polymerase III complex subunit Rpc82 (predicted) [Schizosaccharomyces pombe 972h-]	1.43506	0.521116	0.521116	0.000221
SPCC622.12c	gdh1	NADP-specific glutamate dehydrogenase Gdh1 (predicted) [Schizosaccharomyces pombe 972h-]	1.44371	0.52978	0.52978	0.000218
SPAC2F3.04c	rim1	mitochondrial single-stranded DNA binding protein Rim1 [Schizosaccharomyces pombe 972h-]	0.481236	-1.05518	-1.05518	0.000218
SPAC29A4.18	prw1	Clr6 histone deacetylase complex subunit Prw1 [Schizosaccharomyces pombe 972h-]	0.686709	-0.54223	-0.54223	0.000217
SPBC8D2.06	irs1	cytoplasmic isoleucine-tRNA ligase Irs1 (predicted) [Schizosaccharomyces pombe 972h-]	5.11905	2.35588	2.35588	0.000215
SPCC1739.12	ppe1	serine/threonine protein phosphatase Ppe1 [Schizosaccharomyces pombe 972h-]	0.720539	-0.472852	-0.472852	0.000214
SPAC20G4.08		conserved fungal protein [Schizosaccharomyces pombe 972h-]	2.02857	1.02046	1.02046	0.000213
SPAC27F1.06c		FKBP-type peptidyl-prolyl cis-trans isomerase (predicted) [Schizosaccharomyces pombe 972h-]	1.704	0.768925	0.768925	0.000213
SPBC1703.07		ATP citrate synthase subunit 1 (predicted) [Schizosaccharomyces pombe 972h-]	0.446541	-1.16314	-1.16314	0.000213
SPCC1827.02c		cholinephosphate cytidylyltransferase (predicted) [Schizosaccharomyces pombe 972h-]	0.262639	-1.92885	-1.92885	0.000213
SPAP7G5.06	per1	amino acid permease [Schizosaccharomyces pombe 972h-]	0.771218	-0.37479	-0.37479	0.000209
SPAC3A12.05c	taf2	TATA-binding protein associated factor Taf2 (predicted) [Schizosaccharomyces pombe 972h-]	5.47368	2.45251	2.45251	0.000208
SPAC29A4.04c	cbf5	pseudouridylate synthase Cbf5 (predicted) [Schizosaccharomyces pombe 972h-]	0.189387	-2.40059	-2.40059	0.000207
SPAC9G1.02	wis4	MAP kinase kinase kinase Wis4 [Schizosaccharomyces pombe 972h-]	4.25	2.08746	2.08746	0.000204
SPAC22A12.09c	sap114	splicing factor Sap114 [Schizosaccharomyces pombe 972h-]	2.17021	1.11784	1.11784	0.000204
SPAC343.05	vma1	V-type ATPase V1 domain, subunit A [Schizosaccharomyces pombe 972h-]	1.39726	0.482601	0.482601	0.000204
SPBC1711.04		methylenetetrahydrofolate reductase (predicted) [Schizosaccharomyces pombe 972h-]	0.287324	-1.79925	-1.79925	0.000204
SPBC26H8.10	dis3	3'-5' exoribonuclease subunit Dis3 (predicted) [Schizosaccharomyces pombe 972h-]	2.17204	1.11905	1.11905	0.000202
SPAC821.06	spn2	septin Spn2 [Schizosaccharomyces pombe 972h-]	1.45588	0.541894	0.541894	0.000198
SPCC18.07	rpc53	DNA-directed RNA polymerase III complex subunit Rpc53 (predicted) [Schizosaccharomyces pombe 972h-]	0.320908	-1.63977	-1.63977	0.000198
SPBC14F5.03c	kap123	karyopherin Kap123 [Schizosaccharomyces pombe 972h-]	4.64286	2.21501	2.21501	0.000195
SPAC4F10.10c	mnn9	mannosyltransferase complex subunit, Anp family Mnn9 (predicted) [Schizosaccharomyces pombe 972h-]	0.726592	-0.460783	-0.460783	0.000194
SPAC6C3.04	cit1	citrate synthase Cit1 [Schizosaccharomyces pombe 972h-]	0.690391	-0.534513	-0.534513	0.000194
SPAC29E6.05c		peptide methionine sulfoxide reductase (predicted) [Schizosaccharomyces pombe 972h-]	0.719101	-0.475733	-0.475733	0.000192
SPAC664.02c	arp8	actin-like protein Arp8 [Schizosaccharomyces pombe 972h-]	0.699634	-0.515328	-0.515328	0.000191
SPCC74.01	sly1	SNARE binding protein Sly1 (predicted) [Schizosaccharomyces pombe 972h-]	2.67606	1.42011	1.42011	0.00019
SPBC25H2.05	egd2	nascent polypeptide-associated complex alpha subunit Egd2 [Schizosaccharomyces pombe 972h-]	0.36	-1.47393	-1.47393	0.000189
SPBC543.03c	pku80	Ku domain protein Pku80 [Schizosaccharomyces pombe 972h-]	2.89231	1.53222	1.53222	0.000188
SPBC4C3.05c	nuc1	DNA-directed RNA polymerase I complex large subunit Nuc1 [Schizosaccharomyces pombe 972h-]	0.351402	-1.50881	-1.50881	0.000188
SPBP35G2.14		RNA-binding protein [Schizosaccharomyces pombe 972h-]	1.08235	0.114171	0.114171	0.000184
SPAC4D7.08c	ade4	amidophosphoribosyltransferase Ade4 [Schizosaccharomyces pombe 972h-]	0.872038	-0.197537	-0.197537	0.000184
SPAP7G5.02c	gua2	GMP synthase [glutamine-hydrolyzing] Gua2 (predicted) [Schizosaccharomyces pombe 972h-]	2.16667	1.11548	1.11548	0.000182
SPAC17H9.02		TRAMP complex ATP-dependent RNA helicase (predicted) [Schizosaccharomyces pombe 972h-]	1.65455	0.726435	0.726435	0.000182
SPAP7G5.04c	lys1	aminoadipate-semialdehyde dehydrogenase [Schizosaccharomyces pombe 972h-]	0.874396	-0.193641	-0.193641	0.000181
SPAC1A6.04c	plb1	lysophospholipase 1 [Schizosaccharomyces pombe 972h-]	2.41892	1.27436	1.27436	0.000179
SPAC26F1.13c	lrs1	cytoplasmic leucine-tRNA ligase Lrs1 (predicted) [Schizosaccharomyces pombe 972h-]	4.31707	2.11005	2.11005	0.000177
SPAC20G8.06	not1	CCR4-Not complex subunit Not1 (predicted) [Schizosaccharomyces pombe 972h-]	3.27778	1.71272	1.71272	0.000177
SPAC26A3.05	chc1	clathrin heavy chain Chc1 (predicted) [Schizosaccharomyces pombe 972h-]	1.30147	0.380143	0.380143	0.000177
SPBC8D2.15	lip5	mitochondrial lipoic acid synthetase Lip5 (predicted) [Schizosaccharomyces pombe 972h-]	0.578431	-0.789782	-0.789782	0.000177
SPAC2G11.03c	vps45	vacuolar sorting protein Vps45 [Schizosaccharomyces pombe 972h-]	0.256186	-1.96473	-1.96473	0.000176
SPBC646.02	cwf11	complexed with Cdc5 protein Cwf11 [Schizosaccharomyces pombe 972h-]	1.66667	0.736966	0.736966	0.000175
SPAC15A10.06		CPA1 sodium ion/proton antiporter (predicted) [Schizosaccharomyces pombe 972h-]	1.08125	0.1127	0.1127	0.000173
SPBC3E7.16c	leu3	2-isopropylmalate synthase Leu3 [Schizosaccharomyces pombe 972h-]	2.18182	1.12553	1.12553	0.000168
SPBP4H10.07		ubiquitin-protein ligase E3 (predicted) [Schizosaccharomyces pombe 972h-]	1.09091	0.125531	0.125531	0.000168
SPCC31H12.07	sec231	COPII cargo receptor subunit Sec23a (predicted) [Schizosaccharomyces pombe 972h-]	2.81356	1.4924	1.4924	0.000166
SPAC23C4.19	spt5	transcription elongation factor Spt5 [Schizosaccharomyces pombe 972h-]	0.267857	-1.90046	-1.90046	0.000165
SPAC19G12.07c	rsd1	RNA-binding protein Rsd1 (predicted) [Schizosaccharomyces pombe 972h-]	0.334702	-1.57905	-1.57905	0.000163
SPBC2G5.07c	rpc25	DNA-directed RNA polymerase III complex subunit Rpc25 [Schizosaccharomyces pombe 972h-]	0.725225	-0.463499	-0.463499	0.000161
SPBC23G7.04c	nif1	SEL1 repeat protein Nif1 [Schizosaccharomyces pombe 972h-]	0.441096	-1.18084	-1.18084	0.000161
SPBP8B7.19	spt16	FACT complex component Spt16 [Schizosaccharomyces pombe 972h-]	0.29009	-1.78543	-1.78543	0.000161
SPAC16E8.12c		hypothetical protein SPAC16E8.12c [Schizosaccharomyces pombe 972h-]	0.7277	-0.458585	-0.458585	0.000155
SPAC29B12.10c	pgt1	glutathione transporter Pgt1 [Schizosaccharomyces pombe 972h-]	1.925	0.944858	0.944858	0.000154
SPBC1604.12		sequence orphan [Schizosaccharomyces pombe 972h-]	0.275362	-1.8606	-1.8606	0.000152
SPAC17G6.14c	uap56	ATP-dependent RNA helicase Uap56 [Schizosaccharomyces pombe 972h-]	0.722488	-0.468954	-0.468954	0.000151
SPBC21H7.07c	his5	imidazoleglycerol-phosphate dehydratase His5 [Schizosaccharomyces pombe 972h-]	0.719048	-0.475841	-0.475841	0.000151
SPBC3D6.13c	pdi2	ER associated protein disulfide isomerase Pdi2 (predicted) [Schizosaccharomyces pombe 972h-]	0.255499	-1.96861	-1.96861	0.000151
SPCC1682.02c	mcm3	MCM complex subunit Mcm3 [Schizosaccharomyces pombe 972h-]	2.92157	1.54674	1.54674	0.000149
SPBC106.11c	plg7	1-alkyl-2-acetylglycerophosphocholine esterase [Schizosaccharomyces pombe 972h-]	1.4466	0.532668	0.532668	0.000149
SPAC16C9.06c	upf1	ATP-dependent RNA helicase Upf1 [Schizosaccharomyces pombe 972h-]	1.01361	0.0194962	0.0194962	0.000149
SPAC4G9.03	adk1	adenylate kinase Adk1 [Schizosaccharomyces pombe 972h-]	0.289883	-1.78646	-1.78646	0.000149
SPBC13G1.09		bystin family U3 and U14 snoRNA associated protein (predicted) [Schizosaccharomyces pombe 972h-]	1.44554	0.531613	0.531613	0.000146
SPCP1E11.11	puf6	Puf family RNA-binding protein Puf6 (predicted) [Schizosaccharomyces pombe 972h-]	1.37736	0.461904	0.461904	0.000146
SPBC2G2.07c	mug178	mitochondrial ribosomal protein subunit L51-b (predicted) [Schizosaccharomyces pombe 972h-]	0.725	-0.463947	-0.463947	0.000145
SPAC4A8.16c	tif33	translation initiation factor eIF3c [Schizosaccharomyces pombe 972h-]	0.252205	-1.98733	-1.98733	0.000143
SPBC1539.03c		argininosuccinate lyase (predicted) [Schizosaccharomyces pombe 972h-]	0.720812	-0.472305	-0.472305	0.000142
SPCC965.07c	gst2	glutathione S-transferase Gst2 [Schizosaccharomyces pombe 972h-]	0.144309	-2.79277	-2.79277	0.000142
SPAC24H6.13		DUF221 family protein implicated in Golgi to plasma membrane transport (predicted) [Schizosaccharomyces pombe 972h-]	2.69231	1.42884	1.42884	0.00014
SPCC794.01c		glucose-6-phosphate 1-dehydrogenase (predicted) [Schizosaccharomyces pombe 972h-]	1.45263	0.538669	0.538669	0.000138
SPBC6B1.10	prp17	splicing factor Prp17 [Schizosaccharomyces pombe 972h-]	0.683168	-0.549687	-0.549687	0.000138
SPAC20G8.09c		ribosome biogenesis ATPase (predicted) [Schizosaccharomyces pombe 972h-]	0.45098	-1.14886	-1.14886	0.000138
SPBC13E7.01	cwf22	splicing factor Cwf22 [Schizosaccharomyces pombe 972h-]	1.80263	0.850105	0.850105	0.000137
SPAC4G9.08c	rpc2	DNA-directed RNA polymerase III complex subunit Rpc2 [Schizosaccharomyces pombe 972h-]	0.539683	-0.889817	-0.889817	0.000136
SPAC637.10c	rpn10	19S proteasome regulatory subunit Rpn10 [Schizosaccharomyces pombe 972h-]	0.240642	-2.05504	-2.05504	0.000135
SPAC3G9.06	frs2	cytoplasmic phenylalanine-tRNA ligase alpha subunit Frs2 (predicted) [Schizosaccharomyces pombe 972h-]	1.43956	0.525628	0.525628	0.000131
SPAC23C4.02	crn1	actin binding protein, coronin Crn1 [Schizosaccharomyces pombe 972h-]	1.68421	0.752072	0.752072	0.000128
SPAC1834.08	mak1	histidine kinase Mak1 [Schizosaccharomyces pombe 972h-]	4.42857	2.14684	2.14684	0.000124
SPAC6F12.10c	ade3	phosphoribosylformylglycinamidine synthase Ade3 (predicted) [Schizosaccharomyces pombe 972h-]	3.64706	1.86673	1.86673	0.000124
SPAC17G6.16c	ysh1	mRNA cleavage and polyadenylation specificity factor complex endoribonuclease subunit Ysh1 [Schizosaccharomyces pombe 972h-]	1.03333	0.0473057	0.0473057	0.000124
SPCC126.03	pus1	tRNA pseudouridine synthase Lsp1 [Schizosaccharomyces pombe 972h-]	0.723529	-0.466876	-0.466876	0.000123
SPAC631.01c	acp2	F-actin capping protein beta subunit (predicted) [Schizosaccharomyces pombe 972h-]	0.72619	-0.46158	-0.46158	0.000122
SPAC6C3.06c		P-type ATPase, calcium transporting (predicted) [Schizosaccharomyces pombe 972h-]	0.265217	-1.91475	-1.91475	0.000122
SPBC1604.08c	imp1	importin alpha [Schizosaccharomyces pombe 972h-]	0.724551	-0.464841	-0.464841	0.000121
SPAC1F3.01	rrp6	exosome 3'-5' exoribonuclease subunit Rrp6 (predicted) [Schizosaccharomyces pombe 972h-]	2.06897	1.04891	1.04891	0.00012
SPCC1739.01		zf-CCCH type zinc finger protein [Schizosaccharomyces pombe 972h-]	0.322581	-1.63227	-1.63227	0.00012
SPCC622.15c		sequence orphan [Schizosaccharomyces pombe 972h-]	0.959016	-0.0603726	-0.0603726	0.000117
SPCC16C4.07	scw1	RNA-binding protein Scw1 [Schizosaccharomyces pombe 972h-]	0.161379	-2.63147	-2.63147	0.000117
SPAC17G8.08c		GDT1-like protein [Schizosaccharomyces pombe 972h-]	0.241015	-2.05281	-2.05281	0.000114
SPAC23C11.05		inorganic pyrophosphatase (predicted) [Schizosaccharomyces pombe 972h-]	0.102727	-3.28311	-3.28311	0.000113
SPCPB16A4.03c	ade10	IMP cyclohydrolase/phosphoribosylaminoimidazolecarboxamideformyltransferase [Schizosaccharomyces pombe 972h-]	0.193437	-2.37006	-2.37006	0.000112
SPAC26A3.12c	dhp1	5'-3' exoribonuclease Dhp1 [Schizosaccharomyces pombe 972h-]	0.405109	-1.30362	-1.30362	0.000111
SPBC15D4.15	pho2	4-nitrophenylphosphatase [Schizosaccharomyces pombe 972h-]	0.360656	-1.47131	-1.47131	0.00011
SPAC22F8.10c	sap145	U2 snRNP-associated protein Sap145 (predicted) [Schizosaccharomyces pombe 972h-]	0.579787	-0.786405	-0.786405	0.000109
SPAC823.05c	tlg2	SNARE Tlg2 (predicted) [Schizosaccharomyces pombe 972h-]	0.363333	-1.46063	-1.46063	0.000109
SPBC725.08		zf-C2H2 type zinc finger protein, implicated in RNAi (predicted) [Schizosaccharomyces pombe 972h-]	0.179832	-2.47528	-2.47528	0.000107
SPAC25A8.01c	fft3	fun thirty related protein Fft3 [Schizosaccharomyces pombe 972h-]	0.540816	-0.886789	-0.886789	0.000106
SPAC222.11	hem13	coproporphyrinogen III oxidase (predicted) [Schizosaccharomyces pombe 972h-]	0.0907519	-3.46193	-3.46193	0.000105
SPBC1711.17	prp16	ATP-dependent RNA helicase Prp16 (predicted) [Schizosaccharomyces pombe 972h-]	2.73684	1.45251	1.45251	0.000104
SPBC1105.08		EMP70 family [Schizosaccharomyces pombe 972h-]	0.291317	-1.77934	-1.77934	0.000104
SPAC56F8.03		translation initiation factor IF2 (predicted) [Schizosaccharomyces pombe 972h-]	0.809524	-0.304855	-0.304855	0.000102
SPBC651.01c	nog1	GTP binding protein Nog1 (predicted) [Schizosaccharomyces pombe 972h-]	0.412955	-1.27594	-1.27594	0.000102
SPAC26F1.07		glucose 1-dehydrogenase (NADP+) (predicted) [Schizosaccharomyces pombe 972h-]	0.120996	-3.04696	-3.04696	0.000102
SPAC32A11.04c	tif212	translation initiation factor eIF2 beta subunit (predicted) [Schizosaccharomyces pombe 972h-]	0.0909902	-3.45815	-3.45815	0.000102
SPAC6G9.06c	pcp1	pericentrin Pcp1 [Schizosaccharomyces pombe 972h-]	1.08602	0.119053	0.119053	0.000101
SPAC9.03c	brr2	U5 snRNP complex subunit Brr2 (predicted) [Schizosaccharomyces pombe 972h-]	0.463303	-1.10997	-1.10997	0.000101
SPAC4F8.12c	spp42	U5 snRNP complex subunit Spp42 [Schizosaccharomyces pombe 972h-]	0.782258	-0.354283	-0.354283	9.7e-05
SPAC16E8.16		transcription factor TFIIB [Schizosaccharomyces pombe 972h-]	0.360902	-1.47032	-1.47032	9.6e-05
SPBC12C2.11		glutamine-fructose-6-phosphate transaminase (predicted) [Schizosaccharomyces pombe 972h-]	1.44615	0.532221	0.532221	9.4e-05
SPAPB2B4.04c		vacuolar calcium transporting P-type ATPase P2 type, Pmc1 [Schizosaccharomyces pombe 972h-]	0.335714	-1.57469	-1.57469	9.4e-05
SPBC36.04	cys11	cysteine synthase [Schizosaccharomyces pombe 972h-]	0.481865	-1.0533	-1.0533	9.3e-05
SPBPB2B2.09c		2-dehydropantoate 2-reductase (predicted) [Schizosaccharomyces pombe 972h-]	0.361868	-1.46647	-1.46647	9.3e-05
SPCC553.02		glutamine-dependent NAD(+) synthetase (predicted) [Schizosaccharomyces pombe 972h-]	0.287037	-1.80069	-1.80069	9.3e-05
SPBC651.08c	rpc1	DNA-directed RNA polymerase III complex large subunit Rpc1 (predicted) [Schizosaccharomyces pombe 972h-]	0.160622	-2.63826	-2.63826	9.3e-05
SPBC1604.21c	ptr3	ubiquitin activating enzyme E1 [Schizosaccharomyces pombe 972h-]	2.09091	1.06413	1.06413	9.2e-05
SPAC31G5.19		ATPase with bromodomain protein (predicted) [Schizosaccharomyces pombe 972h-]	0.807018	-0.309328	-0.309328	9.2e-05
SPCC550.02c	cwf5	RNA-binding protein Cwf5 [Schizosaccharomyces pombe 972h-]	0.71875	-0.476438	-0.476438	9.2e-05
SPAC869.05c		sulfate transporter (predicted) [Schizosaccharomyces pombe 972h-]	0.489362	-1.03103	-1.03103	9.2e-05
SPAC1006.09	win1	MAP kinase kinase kinase Win1 [Schizosaccharomyces pombe 972h-]	1.1519	0.204014	0.204014	9.1e-05
SPBC1709.08	cft1	cleavage factor one Cft1 (predicted) [Schizosaccharomyces pombe 972h-]	0.968085	-0.0467942	-0.0467942	9.1e-05
SPBC543.07	pek1	MAP kinase kinase Pek1 [Schizosaccharomyces pombe 972h-]	0.725806	-0.462343	-0.462343	9e-05
SPBC21C3.20c	git1	C2 domain protein Git1 [Schizosaccharomyces pombe 972h-]	2.17073	1.11818	1.11818	8.9e-05
SPBC1A4.03c	top2	DNA topoisomerase II [Schizosaccharomyces pombe 972h-]	1.91304	0.93587	0.93587	8.8e-05
SPAC8F11.04		U3 snoRNP-associated protein Cic1/Utp30 family (predicted) [Schizosaccharomyces pombe 972h-]	0.727273	-0.459432	-0.459432	8.8e-05
SPAC27D7.02c		GRIP domain protein (predicted) [Schizosaccharomyces pombe 972h-]	1.42623	0.512206	0.512206	8.7e-05
SPBP4H10.05c	spe2	S-adenosylmethionine decarboxylase proenzyme Spe2 [Schizosaccharomyces pombe 972h-]	0.731092	-0.451874	-0.451874	8.7e-05
SPBC713.02c	ubp15	ubiquitin C-terminal hydrolase Ubp15 [Schizosaccharomyces pombe 972h-]	0.725	-0.463947	-0.463947	8.7e-05
SPCC736.04c	gma12	alpha-1,2-galactosyltransferase Gma12 [Schizosaccharomyces pombe 972h-]	0.0801105	-3.64186	-3.64186	8.7e-05
SPAC11H11.06	arp2	ARP2/3 actin-organizing complex subunit Arp2 [Schizosaccharomyces pombe 972h-]	0.160612	-2.63835	-2.63835	8.4e-05
SPAC27E2.03c		Obg-Like ATPase (predicted) [Schizosaccharomyces pombe 972h-]	0.715517	-0.482942	-0.482942	8.3e-05
SPAC20G8.05c	cdc15	extended Fer/CIP4 (EFC) domain protein Cdc15 [Schizosaccharomyces pombe 972h-]	0.212821	-2.23229	-2.23229	8.3e-05
SPAC139.01c		nuclease, XP-G family (predicted) [Schizosaccharomyces pombe 972h-]	0.97619	-0.0347654	-0.0347654	8.2e-05
SPBC28F2.12	rpb1	RNA polymerase II large subunit Rpb1 [Schizosaccharomyces pombe 972h-]	2.07692	1.05445	1.05445	8.1e-05
SPAC17H9.13c		glutamate 5-kinase (predicted) [Schizosaccharomyces pombe 972h-]	0.716814	-0.480329	-0.480329	8.1e-05
SPAC31A2.14	bun107	WD repeat-containing protein [Schizosaccharomyces pombe 972h-]	0.425532	-1.23266	-1.23266	8e-05
SPBC13G1.02		mannose-1-phosphate guanyltransferase (predicted) [Schizosaccharomyces pombe 972h-]	0.120611	-3.05157	-3.05157	7.9e-05
SPCC663.01c	ekc1	protein phosphatase regulatory subunit Ekc1 (predicted) [Schizosaccharomyces pombe 972h-]	1.44444	0.530515	0.530515	7.8e-05
SPAC6B12.04c		aminotransferase class I and II (predicted) [Schizosaccharomyces pombe 972h-]	0.728972	-0.456065	-0.456065	7.8e-05
SPCC777.08c	bit61	TORC2 subunit Bit61 [Schizosaccharomyces pombe 972h-]	0.728972	-0.456065	-0.456065	7.8e-05
SPBP16F5.07	apm1	AP-1 adaptor complex mu subunit Apm1 [Schizosaccharomyces pombe 972h-]	0.726415	-0.461134	-0.461134	7.7e-05
SPCP1E11.04c	pal1	membrane associated protein Pal1 [Schizosaccharomyces pombe 972h-]	0.103495	-3.27237	-3.27237	7.7e-05
SPBP23A10.08	alp5	actin-like protein Arp4 [Schizosaccharomyces pombe 972h-]	0.162047	-2.62552	-2.62552	7.6e-05
SPAC16E8.06c	nop12	RNA-binding protein Nop12 (predicted) [Schizosaccharomyces pombe 972h-]	0.728155	-0.457682	-0.457682	7.5e-05
SPBC1347.06c	cki1	serine/threonine protein kinase Cki1 [Schizosaccharomyces pombe 972h-]	0.715686	-0.482601	-0.482601	7.3e-05
SPBP16F5.08c		flavin dependent monooxygenase (predicted) [Schizosaccharomyces pombe 972h-]	0.361386	-1.46839	-1.46839	7.3e-05
SPBC18A7.02c		seven transmembrane receptor-like protein (predicted) [Schizosaccharomyces pombe 972h-]	0.182741	-2.45213	-2.45213	7.2e-05
SPBC800.08	gcd10	tRNA (m1A) methyltransferase, translation initiation factor eIF-3 gamma subunit Gcd10 (predicted) [Schizosaccharomyces pombe 972h-]	0.486301	-1.04008	-1.04008	7.1e-05
SPAC29A4.11	rga3	Rho-type GTPase activating protein Rga3 [Schizosaccharomyces pombe 972h-]	0.417178	-1.26127	-1.26127	6.8e-05
SPCC23B6.01c		oxysterol binding protein (predicted) [Schizosaccharomyces pombe 972h-]	0.357895	-1.48239	-1.48239	6.8e-05
SPAC323.04		mitochondrial ATPase (predicted) [Schizosaccharomyces pombe 972h-]	0.482014	-1.05285	-1.05285	6.7e-05
SPBC2G2.08	ade9	trifunctional formate-tetrahydrofolate ligase/methenyltetrahydrofolate cyclohydrolase/methylenetetrahydrofolate dehydrogenase [Schizosaccharomyces pombe 972h-]	0.240143	-2.05803	-2.05803	6.7e-05
SPCC1739.06c		uroporphyrin methyltransferase (predicted) [Schizosaccharomyces pombe 972h-]	0.360656	-1.47131	-1.47131	6.6e-05
SPCC18.05c		notchless-like protein (predicted) [Schizosaccharomyces pombe 972h-]	0.722222	-0.469485	-0.469485	6.5e-05
SPCC1827.03c		acetyl-CoA ligase (predicted) [Schizosaccharomyces pombe 972h-]	0.727273	-0.459432	-0.459432	6.4e-05
SPBP8B7.21	ubp3	ubiquitin C-terminal hydrolase Ubp3 [Schizosaccharomyces pombe 972h-]	0.727273	-0.459432	-0.459432	6.4e-05
SPAC17A2.05	osm1	fumerate reductase (predicted) [Schizosaccharomyces pombe 972h-]	0.0805031	-3.63481	-3.63481	6.4e-05
SPCC1672.03c		guanine deaminase (predicted) [Schizosaccharomyces pombe 972h-]	0.288372	-1.794	-1.794	6.2e-05
SPBC2G2.02	syj1	inositol-1,4,5-trisphosphate 5-phosphatase 1 [Schizosaccharomyces pombe 972h-]	1.45238	0.53842	0.53842	6.1e-05
SPCC1322.13	ade6	phosphoribosylaminoimidazole carboxylase Ade6 [Schizosaccharomyces pombe 972h-]	0.719512	-0.474909	-0.474909	5.9e-05
SPAC2F3.09	hem1	5-aminolevulinate synthase (predicted) [Schizosaccharomyces pombe 972h-]	0.161644	-2.62911	-2.62911	5.9e-05
SPAC1B3.16c	vht1	vitamin H transporter Vth1 [Schizosaccharomyces pombe 972h-]	0.36478	-1.4549	-1.4549	5.8e-05
SPBC3B8.09		U3 snoRNP-associated protein Utp3 (predicted) [Schizosaccharomyces pombe 972h-]	0.364238	-1.45705	-1.45705	5.5e-05
SPBC17G9.03c	krs1	cytoplasmic lysine-tRNA ligase Krs1 (predicted) [Schizosaccharomyces pombe 972h-]	0.359477	-1.47603	-1.47603	5.5e-05
SPAC18G6.05c		translation elongation regulator Gcn1 (predicted) [Schizosaccharomyces pombe 972h-]	2.88235	1.52725	1.52725	4.9e-05
SPAC1834.11c	sec18	secretory pathway protein Sec18 (predicted) [Schizosaccharomyces pombe 972h-]	0.859649	-0.21818	-0.21818	4.9e-05
SPBC56F2.08c		RNA-binding protein (predicted) [Schizosaccharomyces pombe 972h-]	0.28655	-1.80314	-1.80314	4.9e-05
SPBC947.02	apl2	AP-1 adaptor complex subunit beta subunit Apl2 [Schizosaccharomyces pombe 972h-]	0.242424	-2.04439	-2.04439	4.8e-05
SPBP4H10.11c	lcf2	long-chain-fatty-acid-CoA ligase [Schizosaccharomyces pombe 972h-]	0.723077	-0.467779	-0.467779	4.7e-05
SPAC1F5.11c	tra2	phosphatidylinositol kinase-related protein Tra2 [Schizosaccharomyces pombe 972h-]	3.75	1.90689	1.90689	4.5e-05
SPBC16C6.06	vps10	vacuolar protein sorting receptor vps10 [Schizosaccharomyces pombe 972h-]	0.326087	-1.61667	-1.61667	4.5e-05
SPAC1420.04c	cox1101	0 genes:. 2 proteins in this group did not match any genes. NP_593279.2:rsm22-cox11 tandem protein cox1101 [Schizosaccharomyces pombe 972h-] ;XP_001713114.1:rsm22-cox11 tandem protein cox1102 [Schizosaccharomyces pombe 972h-] ;	0.238889	-2.06559	-2.06559	4.3e-05
SPAC13G7.04c	mac1	membrane anchored protein Mac1 [Schizosaccharomyces pombe 972h-]	0.102871	-3.28109	-3.28109	4.3e-05
SPBC16E9.11c	pub3	HECT-type ubiquitin-protein ligase Pub3 (predicted) [Schizosaccharomyces pombe 972h-]	0.368421	-1.44057	-1.44057	4.2e-05
SPAC17G8.01c	trl1	tRNA ligase Trl1 (predicted) [Schizosaccharomyces pombe 972h-]	0.365217	-1.45317	-1.45317	4.2e-05
SPAC29B12.01	ino80	SNF2 family helicase Ino80 [Schizosaccharomyces pombe 972h-]	0.414141	-1.2718	-1.2718	4.1e-05
SPBC211.02c	cwf3	complexed with Cdc5 protein Cwf3 [Schizosaccharomyces pombe 972h-]	0.359649	-1.47534	-1.47534	4.1e-05
SPBC4B4.03	rsc1	RSC complex subunit Rsc1 [Schizosaccharomyces pombe 972h-]	0.181416	-2.46263	-2.46263	4.1e-05
SPBC21B10.03c		hypothetical protein SPBC21B10.03c [Schizosaccharomyces pombe 972h-]	0.143357	-2.80232	-2.80232	4.1e-05
SPBC31E1.01c	atg2	autophagy associated protein Atg2 [Schizosaccharomyces pombe 972h-]	1.42857	0.514573	0.514573	4e-05
SPAC12B10.01c		ubiquitin-protein ligase E3 (predicted) [Schizosaccharomyces pombe 972h-]	0.291971	-1.7761	-1.7761	4e-05
SPAC4F10.09c		ribosome biogenesis protein Noc1 (predicted) [Schizosaccharomyces pombe 972h-]	0.730769	-0.452512	-0.452512	3.8e-05
SPAC4G9.09c	arg11	N-acetyl-gamma-glutamyl-phosphate reductase/acetylglutamate kinase [Schizosaccharomyces pombe 972h-]	0.0854503	-3.54877	-3.54877	3.7e-05
SPBC16D10.08c		heat shock protein Hsp104 (predicted) [Schizosaccharomyces pombe 972h-]	0.288	-1.79586	-1.79586	3.6e-05
SPBP4H10.15		aconitate hydratase/mitochondrial ribosomal protein subunit L49, fusion protein (predicted) [Schizosaccharomyces pombe 972h-]	0.243243	-2.03953	-2.03953	3.6e-05
SPBC23E6.07c	rfc1	DNA replication factor C complex subunit Rfc1 [Schizosaccharomyces pombe 972h-]	0.729167	-0.455679	-0.455679	3.5e-05
SPBC28E12.03	rga4	Rho-type GTPase activating protein Rga4 [Schizosaccharomyces pombe 972h-]	0.144033	-2.79553	-2.79553	3.5e-05
SPBC354.10	def1	RNAPII degradation factor Def1 (predicted) [Schizosaccharomyces pombe 972h-]	0.0906667	-3.46328	-3.46328	3.4e-05
SPBC1734.16c	pst3	SIN3 family co-repressor Pst3 [Schizosaccharomyces pombe 972h-]	0.474576	-1.07529	-1.07529	2.8e-05
SPAC1250.01	snf21	ATP-dependent DNA helicase Snf21 [Schizosaccharomyces pombe 972h-]	0.710526	-0.49304	-0.49304	2.7e-05
SPCC1235.05c	fft2	fun thirty related protein Fft2 (predicted) [Schizosaccharomyces pombe 972h-]	0.235849	-2.08406	-2.08406	2.5e-05
SPBC577.06c	stt4	1-phosphatidylinositol 4-kinase Stt4 (predicted) [Schizosaccharomyces pombe 972h-]	0.708333	-0.4975	-0.4975	1.7e-05
SPBC1826.01c	mot1	TATA-binding protein associated factor Mot1 (predicted) [Schizosaccharomyces pombe 972h-]	0.0669291	-3.90122	-3.90122	1.7e-05
SPCC1281.01	ags1	alpha-1,4-glucan synthase Ags1 [Schizosaccharomyces pombe 972h-]	0.368421	-1.44057	-1.44057	1.4e-05
